# Supplementary material for: GM-CSF driven myeloid cells in adipose tissue link weight gain and insulin resistance via formation of 2-aminoadipate
Source: Sci Rep. 2018 Jul 31;8:11485. doi: 10.1038/s41598-018-29250-8 (PMC6068153; doi:10.1038/s41598-018-29250-8)
Supplement: Supplementary file 2 — Supplemental Table [file 41598_2018_29250_MOESM2_ESM.xlsx]

## Sheet: Workbook_ReadMe
Supplemental Table 1:		GM-CSF driven myeloid cells in adipose tissue link weight gain and insulin resistance via formation of 2-aminoadipoate. (Plubell et al. 2018)
	Tab Title	Content Description
1	Workbook_ReadMe	Key to workbook tab content
2	A_TMT_rollup_results	Extracted TMT reporter ion intensities by protein group for TMT set A, normalized reporter ion intensities to average total intensity
3	B_TMT_rollup_results	Extracted TMT reporter ion intensities by protein group for TMT set B, normalized reporter ion intensities to average total intensity
4	C_TMT_rollup_results	Extracted TMT reporter ion intensities by protein group for TMT set C, normalized reporter ion intensities to average total intensity
5	Combined_ReadMe	Key to the contents of tab "Combined"
6	Combined	Combined values from SumTotal normalized protein intensities, IRS normalized protein intensities, and edgeR analysis of experimental groups
7	EdgeR_LF_WTvGM	Bioconductor EdgeR input and computed values output for the Csf2+/+ (WT) vs. Csf2-/- (GM) on Low-fat (LF) diet experimental group comparison
8	EdgeR_HF_WTvGM	Bioconductor EdgeR input and computed values output for the Csf2+/+ (WT) vs. Csf2-/- (GM) on High-fat (HF) diet experimental group comparison
9	EdgeR_HFC_WTvGM	Bioconductor EdgeR input and computed values output for the Csf2+/+ (WT) vs. Csf2-/- (GM) on High-fat + cholesterol (HFC) diet experimental group comparison
10	EdgeR_WT_LFvHF	Bioconductor EdgeR input and computed values output for Csf+/+(WT) Low-fat (LF) vs Csf+/+(WT) High-fat (HF) experimental group comparison
11	EdgeR_WT_LFvHFC	Bioconductor EdgeR input and computed values output for Csf+/+(WT) Low-fat (LF) vs Csf+/+(WT) High-fat + cholesterol (HFC) experimental group comparison
12	EdgeR_WT_HFvHFC	Bioconductor EdgeR input and computed values output for Csf+/+(WT) High-fat (HF) vs Csf+/+(WT) High-fat + cholesterol (HFC) experimental group comparison
13	EdgeR_GM_LFvHF	Bioconductor EdgeR input and computed values output for Csf-/-(GM) Low-fat (LF) vs Csf-/-(GM) High-fat (HF) experimental group comparison
14	EdgeR_GM_LFvHFC	Bioconductor EdgeR input and computed values output for Csf-/-(GM) Low-fat (LF) vs Csf-/-(GM) High-fat + cholesterol (HFC) experimental group comparison
15	EdgeR_GM_HFvHFC	Bioconductor EdgeR input and computed values output for Csf-/-(GM) High-fat (HF) vs Csf-/-(GM) High-fat + cholesterol (HFC) experimental group comparison
16	Significant_proteins	Compiled lists of proteins with significantly changing levels for each comparison.

## Sheet: A_TMT_rollup_results
PD_TMT_post_processer_v2.py ran on: Sat Oct 29 15:35:36 2016	MINIMUM=1	QVALUE=0.05	MISSING=1.0	INTENSITY=150.0
						Total Intensity	4382336179	4013704954	4260016194	3569966506	3836403472	3751501470	3832095586	3937549382	3918660228	3795889759	3929812373
						Normalization factor	0.896739	0.979098	0.922488	1.1008	1.02435	1.04753	1.0255	0.998035	1.00285	1.03528
Counter	Accession	Description	# Unique Peptides	# Peptides	# All PSMs	# Used PSMs	TotInt 126	TotInt 127_N	TotInt 127_C	TotInt 128_N	TotInt 128_C	TotInt 129_N	TotInt 129_C	TotInt 130_N	TotInt 130_C	TotInt 131	Ave Intensity	NormTot_TotInt 126	NormTot_TotInt 127_N	NormTot_TotInt 127_C	NormTot_TotInt 128_N	NormTot_TotInt 128_C	NormTot_TotInt 129_N	NormTot_TotInt 129_C	NormTot_TotInt 130_N	NormTot_TotInt 130_C	NormTot_TotInt 131
1	A2ASS6	Titin OS=Mus musculus GN=Ttn PE=1 SV=1 - [TITIN_MOUSE]	5	993	1270	5	841629	88837	171123	1106470	3727002	548459	2158062	484858	858542	223660	1020864	754722	86980.2	157859	1.218e+06	3.81775e+06	574528	2.21309e+06	483905	860985	231551
1	P07724	Serum albumin OS=Mus musculus GN=Alb PE=1 SV=3 - [ALBU_MOUSE]	36	75	1244	488	282307722	311126144	278417613	183428868	232143487	230777394	231469203	246522962	229562091	298496091	252425157	2.53156e+08	3.04623e+08	2.56837e+08	2.01918e+08	2.37796e+08	2.41746e+08	2.37372e+08	2.46039e+08	2.30215e+08	3.09027e+08
1	P04117	Fatty acid-binding protein, adipocyte OS=Mus musculus GN=Fabp4 PE=1 SV=3 - [FABP4_MOUSE]	15	18	988	719	324467650	182370673	291841533	223659163	243152397	203483478	153395464	213297383	161377125	215267432	221231230	2.90963e+08	1.78559e+08	2.6922e+08	2.46204e+08	2.49073e+08	2.13155e+08	1.57307e+08	2.12878e+08	1.61836e+08	2.22862e+08
1	CONT_018	gi 113580|sp|P02770|ALBU_RAT SERUM ALBUMIN PRECURSOR [Rattus norvegicus].	1	41	564	1	30510	45590	24920	18590	24040	24110	19770	27790	17210	32790	26532	27359.5	44637.1	22988.4	20463.8	24625.3	25256	20274.1	27735.4	17259	33946.9
1	P19096	Fatty acid synthase OS=Mus musculus GN=Fasn PE=1 SV=2 - [FAS_MOUSE]	95	127	492	337	27625285	133896330	40948354	19687999	18771818	50283480	77704963	57558411	118160184	32907883	57754471	2.47727e+07	1.31098e+08	3.77744e+07	2.16725e+07	1.92289e+07	5.26735e+07	7.96864e+07	5.74453e+07	1.18496e+08	3.40689e+07
1	Q921I1	Serotransferrin OS=Mus musculus GN=Tf PE=1 SV=1 - [TRFE_MOUSE]	47	54	481	375	54921546	56745792	62576345	43913190	51669541	50992538	54992764	55132914	51820863	93552158	57631765	4.92503e+07	5.55597e+07	5.77259e+07	4.83396e+07	5.29276e+07	5.34162e+07	5.63951e+07	5.50246e+07	5.19683e+07	9.68528e+07
1	P02088	Hemoglobin subunit beta-1 OS=Mus musculus GN=Hbb-b1 PE=1 SV=2 - [HBB1_MOUSE]	8	13	475	200	20770156	22744834	11550754	19720294	25404135	22678592	27597907	23477081	33654977	22148884	22974761	1.86254e+07	2.22694e+07	1.06554e+07	2.17081e+07	2.60227e+07	2.37565e+07	2.83016e+07	2.3431e+07	3.37508e+07	2.29303e+07
1	P16546	Spectrin alpha chain, non-erythrocytic 1 OS=Mus musculus GN=Sptan1 PE=1 SV=4 - [SPTN1_MOUSE]	135	212	469	258	20939194	12997276	20025175	21691041	26773560	18532677	21021092	19153414	15775218	18539550	19544820	1.8777e+07	1.27256e+07	1.8473e+07	2.38775e+07	2.74254e+07	1.94135e+07	2.15571e+07	1.91158e+07	1.58201e+07	1.91936e+07
1	P07759	Serine protease inhibitor A3K OS=Mus musculus GN=Serpina3k PE=1 SV=2 - [SPA3K_MOUSE]	8	16	442	187	3844402	14134994	7477378	4617028	4560737	7112798	7376784	7603951	11656081	6547448	7493160	3.44743e+06	1.38396e+07	6.89779e+06	5.08242e+06	4.67178e+06	7.45087e+06	7.56489e+06	7.58901e+06	1.16893e+07	6.77845e+06
1	P16015	Carbonic anhydrase 3 OS=Mus musculus GN=Ca3 PE=1 SV=3 - [CAH3_MOUSE]	22	24	429	332	135816885	127911833	132568163	105905761	135244006	128094505	138420180	140042780	143853914	120649320	130850735	1.21792e+08	1.25238e+08	1.22292e+08	1.16581e+08	1.38537e+08	1.34183e+08	1.4195e+08	1.39768e+08	1.44263e+08	1.24906e+08
1	P20152	Vimentin OS=Mus musculus GN=Vim PE=1 SV=3 - [VIME_MOUSE]	41	63	403	251	20247160	17491653	17247927	19119130	24833563	21523368	22851856	22519481	16336504	27650182	20982082	1.81564e+07	1.71261e+07	1.5911e+07	2.10463e+07	2.54382e+07	2.25464e+07	2.34346e+07	2.24752e+07	1.6383e+07	2.86257e+07
1	Q9JHU4	Cytoplasmic dynein 1 heavy chain 1 OS=Mus musculus GN=Dync1h1 PE=1 SV=2 - [DYHC1_MOUSE]	113	230	360	155	5445197	4208940	5856318	5193925	4989022	5212994	6718389	5336557	5470951	3980273	5241257	4.88292e+06	4.12097e+06	5.40238e+06	5.71746e+06	5.11049e+06	5.46077e+06	6.88971e+06	5.32607e+06	5.48652e+06	4.1207e+06
1	Q9QXS1	Plectin OS=Mus musculus GN=Plec PE=1 SV=3 - [PLEC_MOUSE]	97	258	347	100	2176122	2544201	2390682	2462808	2694897	2748871	3323228	2827426	3208712	2859878	2723682	1.95141e+06	2.49102e+06	2.20537e+06	2.71105e+06	2.76051e+06	2.87953e+06	3.40797e+06	2.82187e+06	3.21784e+06	2.96078e+06
1	Q6ZWR6	Nesprin-1 OS=Mus musculus GN=Syne1 PE=1 SV=2 - [SYNE1_MOUSE]	6	284	343	6	12400	20024	30307	18254	12154	34799	12163	22765	20741	32354	21596	11119.6	19605.5	27957.8	20094	12449.9	36453	12473.2	22720.3	20800	33495.5
1	Q62261	Spectrin beta chain, non-erythrocytic 1 OS=Mus musculus GN=Sptbn1 PE=1 SV=2 - [SPTB2_MOUSE]	92	175	342	185	16179414	9081464	15224683	16239343	19674756	13817997	15378132	14224857	11543661	12659554	14402386	1.45087e+07	8.89165e+06	1.40446e+07	1.78762e+07	2.01538e+07	1.44748e+07	1.57703e+07	1.41969e+07	1.15765e+07	1.31062e+07
1	P60710	Actin, cytoplasmic 1 OS=Mus musculus GN=Actb PE=1 SV=1 - [ACTB_MOUSE]	11	34	342	107	18133105	12188518	16778150	12480265	12879468	12931354	11539081	12510841	11590840	16393650	13742527	1.62607e+07	1.19338e+07	1.54776e+07	1.37383e+07	1.31931e+07	1.3546e+07	1.18333e+07	1.24863e+07	1.16238e+07	1.6972e+07
1	Q61838	Pregnancy zone protein OS=Mus musculus GN=Pzp PE=1 SV=3 - [PZP_MOUSE]	48	65	331	200	22743299	23548304	19824564	15560713	19802131	22532149	21227533	25136799	27264476	31591457	22923143	2.03948e+07	2.30561e+07	1.82879e+07	1.71292e+07	2.02843e+07	2.36031e+07	2.17688e+07	2.50874e+07	2.73421e+07	3.2706e+07
1	P26039	Talin-1 OS=Mus musculus GN=Tln1 PE=1 SV=2 - [TLN1_MOUSE]	80	147	326	145	8217722	6067915	8749115	6816748	7467962	7156575	8517132	7136470	8239952	5093600	7346319	7.36915e+06	5.94109e+06	8.07095e+06	7.50386e+06	7.64979e+06	7.49673e+06	8.73432e+06	7.12245e+06	8.2634e+06	5.27331e+06
1	P17182	Alpha-enolase OS=Mus musculus GN=Eno1 PE=1 SV=3 - [ENOA_MOUSE]	22	36	323	181	29369554	25234341	32323141	21246490	22579404	22969649	24331367	23885047	17203808	34664507	25380731	2.63368e+07	2.47069e+07	2.98177e+07	2.33881e+07	2.31292e+07	2.40614e+07	2.49518e+07	2.38381e+07	1.72528e+07	3.58875e+07
1	Q64727	Vinculin OS=Mus musculus GN=Vcl PE=1 SV=4 - [VINC_MOUSE]	70	102	321	199	21143898	17113546	19912102	18430713	19358853	17642868	17250935	17619734	15910536	17388974	18177216	1.89606e+07	1.67558e+07	1.83687e+07	2.02885e+07	1.98302e+07	1.84814e+07	1.76908e+07	1.75851e+07	1.59558e+07	1.80025e+07
1	Q8VDD5	Myosin-9 OS=Mus musculus GN=Myh9 PE=1 SV=4 - [MYH9_MOUSE]	74	149	312	131	6505678	4081669	6934030	5357142	6330216	6324021	7362589	6427666	6969372	8538186	6483057	5.8339e+06	3.99636e+06	6.39656e+06	5.89713e+06	6.48434e+06	6.62461e+06	7.55033e+06	6.41504e+06	6.98921e+06	8.83942e+06
1	Q9QXZ0	Microtubule-actin cross-linking factor 1 OS=Mus musculus GN=Macf1 PE=1 SV=2 - [MACF1_MOUSE]	10	239	304	10	73286	64264	88339	77900	78275	76174	78262	73383	78885	67082	75585	65718.4	62920.8	81491.6	85752.2	80180.8	79794.6	80257.6	73238.8	79109.5	69448.7
1	Q05920	Pyruvate carboxylase, mitochondrial OS=Mus musculus GN=Pc PE=1 SV=1 - [PYC_MOUSE]	41	72	303	178	11219564	23480459	10378802	7351247	8800281	11532659	11372260	12046937	18827023	10086769	12509600	1.0061e+07	2.29897e+07	9.57432e+06	8.09224e+06	9.01455e+06	1.20808e+07	1.16622e+07	1.20233e+07	1.88806e+07	1.04426e+07
1	Q91ZU6	Dystonin OS=Mus musculus GN=Dst PE=1 SV=2 - [DYST_MOUSE]	40	240	301	36	542543	458233	653238	594178	630192	594475	651557	589202	663046	472652	584932	486520	448655	602604	654070	645536	622731	668171	588044	664933	489328
1	P01027	Complement C3 OS=Mus musculus GN=C3 PE=1 SV=3 - [CO3_MOUSE]	73	104	295	166	10183640	10595588	9353254	8287565	9930977	9839853	12898555	10008681	11325510	9759295	10218292	9.13207e+06	1.03741e+07	8.62826e+06	9.12294e+06	1.01728e+07	1.03075e+07	1.32275e+07	9.98901e+06	1.13577e+07	1.01036e+07
1	Q8BTM8	Filamin-A OS=Mus musculus GN=Flna PE=1 SV=5 - [FLNA_MOUSE]	81	137	286	157	11494611	10653168	13215765	10564668	10190502	12113574	10496517	12685673	14665152	14223064	12030269	1.03077e+07	1.04305e+07	1.21914e+07	1.16296e+07	1.04386e+07	1.26893e+07	1.07642e+07	1.26607e+07	1.47069e+07	1.47249e+07
1	P28665	Murinoglobulin-1 OS=Mus musculus GN=Mug1 PE=1 SV=3 - [MUG1_MOUSE]	27	67	279	87	3478249	4270587	4219736	3683962	4661872	4035985	3473069	4074733	3862091	5599771	4136006	3.11908e+06	4.18133e+06	3.89265e+06	4.0553e+06	4.77538e+06	4.22782e+06	3.56163e+06	4.06673e+06	3.87308e+06	5.79734e+06
1	Q6ZWQ0	Nesprin-2 OS=Mus musculus GN=Syne2 PE=1 SV=2 - [SYNE2_MOUSE]	5	214	276	4	6259	8912	10268	11471	9245	9856	10802	9871	9839	6608	9313	5612.69	8725.73	9472.1	12627.3	9470.1	10324.5	11077.4	9851.6	9867	6841.14
1	Q8BH64	EH domain-containing protein 2 OS=Mus musculus GN=Ehd2 PE=1 SV=1 - [EHD2_MOUSE]	37	52	275	153	21698215	11971439	21694305	13898185	18298365	15039368	21144247	15072334	16664033	9817733	16529822	1.94576e+07	1.17212e+07	2.00127e+07	1.52991e+07	1.87439e+07	1.57542e+07	2.16834e+07	1.50427e+07	1.67115e+07	1.01641e+07
1	O08638	Myosin-11 OS=Mus musculus GN=Myh11 PE=1 SV=1 - [MYH11_MOUSE]	55	142	273	87	1549664	2052028	2422586	2660337	1547320	3295772	2394968	3380291	3990827	2895454	2618925	1.38964e+06	2.00914e+06	2.23481e+06	2.92849e+06	1.58499e+06	3.45242e+06	2.45604e+06	3.37365e+06	4.00218e+06	2.99761e+06
1	P16858	Glyceraldehyde-3-phosphate dehydrogenase OS=Mus musculus GN=Gapdh PE=1 SV=2 - [G3P_MOUSE]	18	31	270	164	18608504	20851874	29201419	19565072	21400230	19158953	17462701	19784562	18257800	21732101	20602321	1.6687e+07	2.0416e+07	2.69379e+07	2.15372e+07	2.19213e+07	2.00696e+07	1.7908e+07	1.97457e+07	1.83098e+07	2.24988e+07
1	A2ARZ3	Fibrous sheath-interacting protein 2 OS=Mus musculus GN=Fsip2 PE=1 SV=3 - [FSIP2_MOUSE]	1	195	267	1	43760	56220	43850	26950	34900	32690	35730	29760	46070	12880	36281	39241.3	55044.9	40451.1	29666.5	35749.7	34243.8	36641.1	29701.5	46201.1	13334.4
1	P63017	Heat shock cognate 71 kDa protein OS=Mus musculus GN=Hspa8 PE=1 SV=1 - [HSP7C_MOUSE]	24	49	258	115	21620088	16122375	20679522	15302802	16570457	15938679	14399090	16796215	14552204	16688142	16866957	1.93876e+07	1.57854e+07	1.90766e+07	1.68453e+07	1.69739e+07	1.66963e+07	1.47663e+07	1.67632e+07	1.45936e+07	1.72769e+07
1	Q61554	Fibrillin-1 OS=Mus musculus GN=Fbn1 PE=1 SV=1 - [FBN1_MOUSE]	75	106	252	159	17801701	7186001	10473408	9156536	12340217	10133360	8550042	10248565	6713667	11239299	10384280	1.59635e+07	7.0358e+06	9.66159e+06	1.00795e+07	1.26407e+07	1.0615e+07	8.76806e+06	1.02284e+07	6.73277e+06	1.16358e+07
1	O88492	Perilipin-4 OS=Mus musculus GN=Plin4 PE=1 SV=2 - [PLIN4_MOUSE]	39	58	249	153	13617817	19869223	10599320	17668005	20616002	17428549	32845422	18461312	19957948	15772981	18683658	1.22116e+07	1.94539e+07	9.77774e+06	1.94489e+07	2.1118e+07	1.82569e+07	3.3683e+07	1.8425e+07	2.00147e+07	1.63295e+07
1	P01942	Hemoglobin subunit alpha OS=Mus musculus GN=Hba PE=1 SV=2 - [HBA_MOUSE]	9	10	247	178	143519997	114637794	60862257	124375610	144657266	143386451	181281752	154826524	210340955	182034132	145992274	1.287e+08	1.12242e+08	5.61447e+07	1.36912e+08	1.48179e+08	1.50202e+08	1.85904e+08	1.54522e+08	2.1094e+08	1.88456e+08
1	P62737	Actin, aortic smooth muscle OS=Mus musculus GN=Acta2 PE=1 SV=1 - [ACTA_MOUSE]	1	29	240	5	90796	166477	99737	135350	69578	164101	100197	191988	220017	137469	137571	81420.3	162997	92006.2	148993	71272.1	171901	102752	191611	220643	142319
1	P68134	Actin, alpha skeletal muscle OS=Mus musculus GN=Acta1 PE=1 SV=1 - [ACTS_MOUSE]	1	29	234	0	0	0	0	0	0	0	0	0	0	0	0	0	0	0	0	0	0	0	0	0	0
1	P05064	Fructose-bisphosphate aldolase A OS=Mus musculus GN=Aldoa PE=1 SV=2 - [ALDOA_MOUSE]	19	26	232	138	30332436	11394156	23720812	15077619	15854012	14749935	9526054	15122750	9819173	15994951	16159190	2.72003e+07	1.1156e+07	2.18822e+07	1.65974e+07	1.624e+07	1.5451e+07	9.76896e+06	1.5093e+07	9.84712e+06	1.65593e+07
1	P22599	Alpha-1-antitrypsin 1-2 OS=Mus musculus GN=Serpina1b PE=1 SV=2 - [A1AT2_MOUSE]	6	21	230	32	6950154	8848327	8941320	6148652	7257700	7671223	7783152	9159977	10790519	8484007	8203503	6.23248e+06	8.66338e+06	8.24826e+06	6.76842e+06	7.43441e+06	8.03584e+06	7.98162e+06	9.14198e+06	1.08212e+07	8.78333e+06
1	Q71LX4	Talin-2 OS=Mus musculus GN=Tln2 PE=1 SV=3 - [TLN2_MOUSE]	56	119	227	75	2089201	862816	2113593	1931019	2343688	1618429	1681138	1608371	1050389	1433353	1673200	1.87347e+06	844782	1.94976e+06	2.12566e+06	2.40075e+06	1.69535e+06	1.72401e+06	1.60521e+06	1.05338e+06	1.48392e+06
1	Q80X90	Filamin-B OS=Mus musculus GN=Flnb PE=1 SV=3 - [FLNB_MOUSE]	69	134	223	90	2061844	2372227	2702887	2903828	2871313	2481489	2336570	2499485	2525778	3106561	2586198	1.84894e+06	2.32264e+06	2.49338e+06	3.19653e+06	2.94122e+06	2.59944e+06	2.39615e+06	2.49457e+06	2.53297e+06	3.21616e+06
1	P07758	Alpha-1-antitrypsin 1-1 OS=Mus musculus GN=Serpina1a PE=1 SV=4 - [A1AT1_MOUSE]	8	24	208	49	7273998	11100742	10837193	5869968	7301203	7282131	7977944	7597320	9674839	7264325	8217966	6.52288e+06	1.08687e+07	9.99718e+06	6.46165e+06	7.47897e+06	7.62825e+06	8.18138e+06	7.58239e+06	9.70237e+06	7.52062e+06
1	Q91XQ0	Dynein heavy chain 8, axonemal OS=Mus musculus GN=Dnah8 PE=1 SV=2 - [DYH8_MOUSE]	2	150	208	2	308970	322610	207700	287270	421990	315270	464210	319400	279320	219170	314591	277065	315867	191601	316226	432265	330255	476047	318772	280115	226903
1	P52480	Pyruvate kinase PKM OS=Mus musculus GN=Pkm PE=1 SV=4 - [KPYM_MOUSE]	30	47	204	113	10960656	9413042	11936412	8401511	8202683	8832129	9285151	9204841	8462438	10004021	9470288	9.82885e+06	9.2163e+06	1.10112e+07	9.24837e+06	8.4024e+06	9.25192e+06	9.52192e+06	9.18675e+06	8.48652e+06	1.0357e+07
1	P13707	Glycerol-3-phosphate dehydrogenase [NAD(+)], cytoplasmic OS=Mus musculus GN=Gpd1 PE=1 SV=3 - [GPDA_MOUSE]	23	34	204	123	13028133	13721473	18025965	8578927	9604006	11094197	11374576	11520022	11873895	10730338	11955153	1.16828e+07	1.34347e+07	1.66287e+07	9.44367e+06	9.83784e+06	1.16215e+07	1.16646e+07	1.14974e+07	1.19077e+07	1.11089e+07
1	E9Q555	E3 ubiquitin-protein ligase RNF213 OS=Mus musculus GN=Rnf213 PE=1 SV=2 - [RN213_MOUSE]	7	160	203	7	157438	170922	176645	138175	158564	143948	146276	141143	163972	109591	150667	141181	167349	162953	152103	162425	150790	150006	140866	164439	113457
1	Q8VCT4	Carboxylesterase 1D OS=Mus musculus GN=Ces1d PE=1 SV=1 - [CES1D_MOUSE]	21	33	201	120	9022065	20897485	7506269	10244383	10823910	12193098	14016023	12836705	13824546	13268678	12463316	8.09044e+06	2.04607e+07	6.92444e+06	1.1277e+07	1.10875e+07	1.27726e+07	1.43734e+07	1.28115e+07	1.38639e+07	1.37368e+07
1	Q91X72	Hemopexin OS=Mus musculus GN=Hpx PE=1 SV=2 - [HEMO_MOUSE]	27	38	196	141	11421920	18785751	18053359	9453175	10355426	14176541	11744099	15373674	18439780	20851381	14865511	1.02425e+07	1.83931e+07	1.6654e+07	1.0406e+07	1.06076e+07	1.48504e+07	1.20436e+07	1.53435e+07	1.84923e+07	2.1587e+07
1	Q00897	Alpha-1-antitrypsin 1-4 OS=Mus musculus GN=Serpina1d PE=1 SV=1 - [A1AT4_MOUSE]	7	24	191	19	1172662	1616745	1944073	1252441	1547641	1525568	1504487	1729697	2070638	2204217	1656817	1.05157e+06	1.58295e+06	1.79338e+06	1.37868e+06	1.58532e+06	1.59808e+06	1.54285e+06	1.7263e+06	2.07653e+06	2.28198e+06
1	Q01853	Transitional endoplasmic reticulum ATPase OS=Mus musculus GN=Vcp PE=1 SV=4 - [TERA_MOUSE]	46	64	191	115	8322251	7178727	7840139	8169620	7682706	7609407	6842213	8055774	7031432	7518835	7625110	7.46289e+06	7.02868e+06	7.23243e+06	8.9931e+06	7.86976e+06	7.97109e+06	7.01669e+06	8.03994e+06	7.05144e+06	7.78411e+06
1	P20029	78 kDa glucose-regulated protein OS=Mus musculus GN=Hspa5 PE=1 SV=3 - [GRP78_MOUSE]	36	53	190	107	16732267	19147640	15483982	21663173	16575349	18897166	15617017	20380961	15462882	20909515	18086995	1.50045e+07	1.87474e+07	1.42838e+07	2.38468e+07	1.69789e+07	1.97954e+07	1.60152e+07	2.03409e+07	1.55069e+07	2.16472e+07
1	P40142	Transketolase OS=Mus musculus GN=Tkt PE=1 SV=1 - [TKT_MOUSE]	31	41	188	124	10546394	27056383	11967980	7077513	6880130	12644450	15586435	14590029	23627327	14906407	14488305	9.45736e+06	2.64909e+07	1.10403e+07	7.79091e+06	7.04765e+06	1.32454e+07	1.59839e+07	1.45614e+07	2.36946e+07	1.54323e+07
1	O54724	Polymerase I and transcript release factor OS=Mus musculus GN=Ptrf PE=1 SV=1 - [PTRF_MOUSE]	20	29	186	126	12870064	10205564	14367244	12454838	16404505	14269875	17076509	14959464	11419375	16426866	14045430	1.15411e+07	9.99225e+06	1.32536e+07	1.37103e+07	1.68039e+07	1.49481e+07	1.7512e+07	1.49301e+07	1.14519e+07	1.70064e+07
1	P05213	Tubulin alpha-1B chain OS=Mus musculus GN=Tuba1b PE=1 SV=2 - [TBA1B_MOUSE]	1	24	185	3	12171	8675	13371	10991	11759	10073	11017	10933	6650	16257	11190	10914.2	8493.68	12334.6	12098.9	12045.3	10551.8	11297.9	10911.5	6668.93	16830.6
1	Q68FD5	Clathrin heavy chain 1 OS=Mus musculus GN=Cltc PE=1 SV=3 - [CLH1_MOUSE]	64	83	185	134	8593566	7449870	12522905	7469703	8488612	7742359	6931696	8152695	7588365	6405954	8134573	7.70619e+06	7.29416e+06	1.15522e+07	8.22263e+06	8.69529e+06	8.11036e+06	7.10845e+06	8.13668e+06	7.60996e+06	6.63196e+06
1	P48036	Annexin A5 OS=Mus musculus GN=Anxa5 PE=1 SV=1 - [ANXA5_MOUSE]	27	35	183	133	20019903	9570006	20884842	13830655	15445798	13335480	12200631	14487220	8259777	16665700	14470001	1.79526e+07	9.36998e+06	1.9266e+07	1.52248e+07	1.58219e+07	1.39693e+07	1.25117e+07	1.44588e+07	8.28328e+06	1.72537e+07
1	Q5SWU9	Acetyl-CoA carboxylase 1 OS=Mus musculus GN=Acaca PE=1 SV=1 - [ACACA_MOUSE]	51	112	183	70	1864476	11830490	2078312	1692022	1895696	3827584	6099549	3903535	8918045	1502493	4361220	1.67195e+06	1.15832e+07	1.91722e+06	1.86257e+06	1.94185e+06	4.00951e+06	6.25508e+06	3.89586e+06	8.94342e+06	1.5555e+06
1	P02469	Laminin subunit beta-1 OS=Mus musculus GN=Lamb1 PE=1 SV=3 - [LAMB1_MOUSE]	57	86	181	100	14848772	11763964	10246399	10455457	12608572	10679622	11015313	11200794	9362881	11644672	11382644	1.33155e+07	1.15181e+07	9.45218e+06	1.15093e+07	1.29156e+07	1.11872e+07	1.12962e+07	1.11788e+07	9.38953e+06	1.20555e+07
1	P11499	Heat shock protein HSP 90-beta OS=Mus musculus GN=Hsp90ab1 PE=1 SV=3 - [HS90B_MOUSE]	22	59	181	50	8097375	7117893	9280751	6624222	6196722	6790043	5679693	6899624	6516819	8357182	7156032	7.26123e+06	6.96912e+06	8.56138e+06	7.29193e+06	6.3476e+06	7.11278e+06	5.82452e+06	6.88607e+06	6.53537e+06	8.65203e+06
1	P62259	14-3-3 protein epsilon OS=Mus musculus GN=Ywhae PE=1 SV=1 - [1433E_MOUSE]	17	28	181	97	11659617	9540899	12218009	9767541	8885354	8825461	8078054	9035038	7601294	9287649	9489892	1.04556e+07	9.34148e+06	1.1271e+07	1.07521e+07	9.10169e+06	9.24494e+06	8.28404e+06	9.01728e+06	7.62293e+06	9.61533e+06
1	Q80W93	Hydrocephalus-inducing protein OS=Mus musculus GN=Hydin PE=1 SV=2 - [HYDIN_MOUSE]	1	129	180	1	4463	5932	4170	3705	3586	3402	2507	3197	1258	2745	3497	4002.15	5808.01	3846.77	4078.46	3673.31	3563.7	2570.93	3190.72	1261.58	2841.85
1	P08113	Endoplasmin OS=Mus musculus GN=Hsp90b1 PE=1 SV=2 - [ENPL_MOUSE]	32	49	178	101	8895594	7830218	7958106	11226940	8593606	8193653	7088067	8130007	6532467	6895410	8134407	7.97703e+06	7.66655e+06	7.34125e+06	1.23586e+07	8.80284e+06	8.5831e+06	7.26881e+06	8.11403e+06	6.55106e+06	7.13869e+06
1	Q91ZX7	Prolow-density lipoprotein receptor-related protein 1 OS=Mus musculus GN=Lrp1 PE=1 SV=1 - [LRP1_MOUSE]	45	135	177	54	1633388	1622617	1705938	1437376	1655681	1526479	1602499	1572640	1540758	1310922	1560830	1.46472e+06	1.5887e+06	1.57371e+06	1.58226e+06	1.69599e+06	1.59903e+06	1.64336e+06	1.56955e+06	1.54514e+06	1.35717e+06
1	P08032	Spectrin alpha chain, erythrocytic 1 OS=Mus musculus GN=Spta1 PE=1 SV=3 - [SPTA1_MOUSE]	56	128	176	57	909131	684224	603295	1086211	1819462	1504604	2301228	1487991	2541848	914260	1385225	815253	669923	556532	1.1957e+06	1.86376e+06	1.57612e+06	2.35991e+06	1.48507e+06	2.54908e+06	946516
1	Q6RT24	Centromere-associated protein E OS=Mus musculus GN=Cenpe PE=1 SV=1 - [CENPE_MOUSE]	2	119	173	2	10839	9515	14069	18094	12704	14524	14028	16975	13579	13480	13781	9719.76	9316.12	12978.5	19917.8	13013.3	15214.3	14385.7	16941.6	13617.6	13955.6
1	Q69Z23	Dynein heavy chain 17, axonemal OS=Mus musculus GN=Dnah17 PE=1 SV=2 - [DYH17_MOUSE]	2	139	172	2	356401	85541	374801	206338	258301	214301	165822	203692	147766	188501	220146	319599	83753.1	345749	227136	264590	224487	170050	203292	148187	195151
1	P07901	Heat shock protein HSP 90-alpha OS=Mus musculus GN=Hsp90aa1 PE=1 SV=4 - [HS90A_MOUSE]	24	51	171	52	6783633	4019211	6792169	9686027	6432836	5004216	3929989	5036112	3976185	4708452	5636883	6.08315e+06	3.9352e+06	6.26569e+06	1.06624e+07	6.58946e+06	5.24207e+06	4.0302e+06	5.02622e+06	3.9875e+06	4.87457e+06
1	Q61879	Myosin-10 OS=Mus musculus GN=Myh10 PE=1 SV=2 - [MYH10_MOUSE]	28	118	171	31	236923	259215	396105	362946	327862	394095	331441	366988	425351	455252	355618	212458	253797	365402	399530	335845	412827	339893	366267	426562	471314
1	P02468	Laminin subunit gamma-1 OS=Mus musculus GN=Lamc1 PE=1 SV=2 - [LAMC1_MOUSE]	48	82	170	96	7709194	6370126	5666610	5546318	6725170	5469814	5832372	5697459	5214015	5496625	5972770	6.91314e+06	6.23698e+06	5.22738e+06	6.10538e+06	6.88891e+06	5.7298e+06	5.98109e+06	5.68626e+06	5.22885e+06	5.69055e+06
1	Q9JKF1	Ras GTPase-activating-like protein IQGAP1 OS=Mus musculus GN=Iqgap1 PE=1 SV=2 - [IQGA1_MOUSE]	52	96	170	79	2861810	1801213	2738202	1648248	1896505	1969357	2321121	2009614	2053504	1630273	2092985	2.5663e+06	1.76356e+06	2.52596e+06	1.81439e+06	1.94268e+06	2.06296e+06	2.38031e+06	2.00567e+06	2.05935e+06	1.68779e+06
1	Q6A078	Centrosomal protein of 290 kDa OS=Mus musculus GN=Cep290 PE=1 SV=2 - [CE290_MOUSE]	4	137	170	3	76677	93443	89116	74456	66638	72519	85441	91630	74309	100504	82473	68759.3	91489.9	82208.4	81961	68260.5	75965.9	87619.7	91450	74520.5	104050
1	P10126	Elongation factor 1-alpha 1 OS=Mus musculus GN=Eef1a1 PE=1 SV=3 - [EF1A1_MOUSE]	24	33	166	112	27221012	18047172	27717913	18447660	19393327	20145020	21182393	21497240	19318878	20333776	21330439	2.44101e+07	1.767e+07	2.55694e+07	2.03071e+07	1.98655e+07	2.11025e+07	2.17225e+07	2.1455e+07	1.93739e+07	2.10512e+07
1	P0C6F1	Dynein heavy chain 2, axonemal OS=Mus musculus GN=Dnah2 PE=1 SV=1 - [DYH2_MOUSE]	2	134	163	2	46560	37477	46520	39420	35145	38370	49870	39140	64930	32575	43001	41752.2	36693.7	42914.1	43393.5	36000.7	40193.7	51141.7	39063.1	65114.8	33724.3
1	Q60675	Laminin subunit alpha-2 OS=Mus musculus GN=Lama2 PE=1 SV=2 - [LAMA2_MOUSE]	46	114	163	52	2353966	2035285	1684746	1833217	2246535	1919360	2344227	1948763	1877440	1564411	1980795	2.11089e+06	1.99274e+06	1.55416e+06	2.018e+06	2.30123e+06	2.01059e+06	2.404e+06	1.94493e+06	1.88278e+06	1.6196e+06
1	O88844	Isocitrate dehydrogenase [NADP] cytoplasmic OS=Mus musculus GN=Idh1 PE=1 SV=2 - [IDHC_MOUSE]	24	36	161	107	23425498	15973093	21742578	15044536	15831672	14669687	12714994	14882218	13890773	13007262	16118231	2.10066e+07	1.56392e+07	2.00573e+07	1.6561e+07	1.62171e+07	1.53669e+07	1.30392e+07	1.4853e+07	1.39303e+07	1.34662e+07
1	P10107	Annexin A1 OS=Mus musculus GN=Anxa1 PE=1 SV=2 - [ANXA1_MOUSE]	23	36	161	110	22331094	4419587	14907353	12572748	14889052	10535234	9996880	10595319	4319171	9031687	11359812	2.00252e+07	4.32721e+06	1.37518e+07	1.38401e+07	1.52516e+07	1.1036e+07	1.02518e+07	1.05745e+07	4.33146e+06	9.35033e+06
1	Q70FJ1	A-kinase anchor protein 9 OS=Mus musculus GN=Akap9 PE=1 SV=2 - [AKAP9_MOUSE]	1	124	159	1	1	888	1	853	1	1508	1	1	1450	4696	940	0.896739	869.439	0.922488	938.981	1.02435	1579.68	1.0255	0.998035	1454.13	4861.68
1	P07356	Annexin A2 OS=Mus musculus GN=Anxa2 PE=1 SV=2 - [ANXA2_MOUSE]	24	35	159	122	21995177	19063871	22728930	22004662	29750428	25525936	37651667	27010186	22336302	21794748	24986191	1.97239e+07	1.86654e+07	2.09672e+07	2.42227e+07	3.04748e+07	2.67392e+07	3.86118e+07	2.69571e+07	2.23999e+07	2.25637e+07
1	Q8R0Y6	Cytosolic 10-formyltetrahydrofolate dehydrogenase OS=Mus musculus GN=Aldh1l1 PE=1 SV=1 - [AL1L1_MOUSE]	46	70	159	97	12039282	13823180	13990287	8869575	9569136	10105186	8433740	10563368	11548363	8998167	10794028	1.07961e+07	1.35343e+07	1.29059e+07	9.76361e+06	9.80213e+06	1.05855e+07	8.6488e+06	1.05426e+07	1.15812e+07	9.31563e+06
1	P26041	Moesin OS=Mus musculus GN=Msn PE=1 SV=3 - [MOES_MOUSE]	26	55	159	57	20955036	12565362	18608877	13195378	14123784	13389008	12618546	14798794	12092377	19265563	15161272	1.87912e+07	1.23027e+07	1.71665e+07	1.45254e+07	1.44677e+07	1.40254e+07	1.29403e+07	1.47697e+07	1.21268e+07	1.99453e+07
1	Q7TPH6	E3 ubiquitin-protein ligase MYCBP2 OS=Mus musculus GN=Mycbp2 PE=1 SV=2 - [MYCB2_MOUSE]	3	122	157	2	18908	22153	14324	15586	17029	25762	19042	20302	45527	16231	21486	16955.5	21690	13213.7	17157	17443.6	26986.5	19527.6	20262.1	45656.6	16803.6
1	P97927	Laminin subunit alpha-4 OS=Mus musculus GN=Lama4 PE=1 SV=2 - [LAMA4_MOUSE]	49	80	156	85	8683106	7156492	6362192	6561929	7596919	6428954	6801748	6717366	6062352	6993109	6936417	7.78648e+06	7.00691e+06	5.86904e+06	7.22336e+06	7.78189e+06	6.73453e+06	6.97519e+06	6.70417e+06	6.0796e+06	7.23983e+06
1	Q8VHE6	Dynein heavy chain 5, axonemal OS=Mus musculus GN=Dnah5 PE=1 SV=2 - [DYH5_MOUSE]	4	122	155	4	447881	733186	433200	439690	319757	556132	692151	576811	1028010	298666	552548	401632	717861	399622	484010	327542	582565	709801	575678	1.03094e+06	309203
1	Q4U4S6	Xin actin-binding repeat-containing protein 2 OS=Mus musculus GN=Xirp2 PE=1 SV=1 - [XIRP2_MOUSE]	1	125	155	1	36120	40480	22570	32760	42880	42800	44200	38680	58910	53070	41247	32390.2	39633.9	20820.5	36062.1	43924	44834.3	45327.1	38604	59077.7	54942.4
1	Q00519	Xanthine dehydrogenase/oxidase OS=Mus musculus GN=Xdh PE=1 SV=5 - [XDH_MOUSE]	39	64	154	86	5848387	5136090	5445116	4657153	5537297	4318559	4088875	4474042	3795580	4647989	4794909	5.24448e+06	5.02874e+06	5.02305e+06	5.12659e+06	5.67212e+06	4.52382e+06	4.19314e+06	4.46525e+06	3.80638e+06	4.81197e+06
1	Q9EQ20	Methylmalonate-semialdehyde dehydrogenase [acylating], mitochondrial OS=Mus musculus GN=Aldh6a1 PE=1 SV=1 - [MMSA_MOUSE]	30	38	154	99	8199097	15101564	6522025	7613340	8036206	8499363	9444698	8861779	10770278	5516879	8856523	7.35245e+06	1.47859e+07	6.01649e+06	8.38075e+06	8.23187e+06	8.90334e+06	9.68553e+06	8.84437e+06	1.08009e+07	5.71152e+06
1	Q05793	Basement membrane-specific heparan sulfate proteoglycan core protein OS=Mus musculus GN=Hspg2 PE=1 SV=1 - [PGBM_MOUSE]	58	89	153	90	2791316	3276400	3259606	2554184	3284982	3053004	2971721	3144464	2720275	3225537	3028149	2.50308e+06	3.20792e+06	3.00695e+06	2.81164e+06	3.36496e+06	3.19811e+06	3.0475e+06	3.13829e+06	2.72802e+06	3.33934e+06
1	Q9WTQ5	A-kinase anchor protein 12 OS=Mus musculus GN=Akap12 PE=1 SV=1 - [AKA12_MOUSE]	49	77	152	69	3128575	1496597	2244196	2954015	3000319	2160510	2510299	2119759	1367036	2234972	2321628	2.80552e+06	1.46532e+06	2.07024e+06	3.25177e+06	3.07337e+06	2.2632e+06	2.57431e+06	2.11559e+06	1.37093e+06	2.31382e+06
1	P06801	NADP-dependent malic enzyme OS=Mus musculus GN=Me1 PE=1 SV=2 - [MAOX_MOUSE]	28	39	151	102	5445701	15115873	12152851	3895854	3764626	6929708	4507767	7215455	11614185	7127522	7776954	4.88337e+06	1.47999e+07	1.12109e+07	4.28855e+06	3.85629e+06	7.25908e+06	4.62271e+06	7.20128e+06	1.16472e+07	7.37899e+06
1	P47738	Aldehyde dehydrogenase, mitochondrial OS=Mus musculus GN=Aldh2 PE=1 SV=1 - [ALDH2_MOUSE]	22	36	151	97	6274604	14250885	5973890	6286355	6532008	7202352	8483132	7406436	10515123	4804137	7772892	5.62668e+06	1.3953e+07	5.51084e+06	6.92001e+06	6.69105e+06	7.54468e+06	8.69945e+06	7.39188e+06	1.0545e+07	4.97363e+06
1	E9Q414	Apolipoprotein B-100 OS=Mus musculus GN=Apob PE=1 SV=1 - [APOB_MOUSE]	2	116	150	3	65404	37573	55572	37706	44775	60786	76241	65014	91489	64759	59932	58650.3	36787.7	51264.5	41506.7	45865.2	63675.2	78185.1	64886.3	91749.4	67043.8
1	Q9ERU9	E3 SUMO-protein ligase RanBP2 OS=Mus musculus GN=Ranbp2 PE=1 SV=2 - [RBP2_MOUSE]	13	105	150	14	131923	225379	203356	199278	169800	244645	231406	206247	277836	170671	206054	118301	220668	187593	219365	173934	256273	237307	205842	278627	176692
1	P38647	Stress-70 protein, mitochondrial OS=Mus musculus GN=Hspa9 PE=1 SV=3 - [GRP75_MOUSE]	31	51	149	85	8084945	8771807	6585703	7082280	7604458	6755791	6707212	6815356	7143486	5029720	7058076	7.25009e+06	8.58846e+06	6.07523e+06	7.79616e+06	7.78961e+06	7.0769e+06	6.87824e+06	6.80196e+06	7.16382e+06	5.20717e+06
1	Q60854	Serpin B6 OS=Mus musculus GN=Serpinb6 PE=1 SV=1 - [SPB6_MOUSE]	18	25	149	57	6914539	3894204	6481237	4618251	5222795	4633113	3805020	4798737	3451712	6215599	5003521	6.20054e+06	3.81281e+06	5.97886e+06	5.08376e+06	5.34996e+06	4.85333e+06	3.90205e+06	4.78931e+06	3.46154e+06	6.43489e+06
1	P57780	Alpha-actinin-4 OS=Mus musculus GN=Actn4 PE=1 SV=1 - [ACTN4_MOUSE]	30	63	148	62	7400185	5542617	6892559	5194894	5716299	5648209	4948416	6074499	5509122	7045902	5997270	6.63604e+06	5.42677e+06	6.3583e+06	5.71853e+06	5.85548e+06	5.91667e+06	5.0746e+06	6.06256e+06	5.5248e+06	7.29449e+06
1	P28666	Murinoglobulin-2 OS=Mus musculus GN=Mug2 PE=1 SV=2 - [MUG2_MOUSE]	1	45	148	1	35050	28520	40240	28840	48840	35850	38290	32590	36830	17020	34207	31430.7	27923.9	37120.9	31747	50029.2	37554	39266.4	32526	36934.8	17620.5
1	P15508	Spectrin beta chain, erythrocytic OS=Mus musculus GN=Sptb PE=1 SV=4 - [SPTB1_MOUSE]	43	116	148	51	555290	351961	372653	652159	1086026	894488	1283742	879529	1498005	509268	808312	497950	344604	343768	717895	1.11247e+06	937004	1.31648e+06	877801	1.50227e+06	527235
1	P63038	60 kDa heat shock protein, mitochondrial OS=Mus musculus GN=Hspd1 PE=1 SV=1 - [CH60_MOUSE]	35	50	147	92	9666765	11320669	7316054	8280177	8954095	9247573	9455646	9643219	9963417	7172281	9101990	8.66857e+06	1.1084e+07	6.74897e+06	9.1148e+06	9.17211e+06	9.68712e+06	9.69676e+06	9.62427e+06	9.99177e+06	7.42533e+06
1	Q91V92	ATP-citrate synthase OS=Mus musculus GN=Acly PE=1 SV=1 - [ACLY_MOUSE]	43	62	146	102	5386504	30137051	6354215	4565144	4009599	9402790	13627945	9918680	23426664	4873415	11170201	4.83029e+06	2.95071e+07	5.86168e+06	5.0253e+06	4.10722e+06	9.84971e+06	1.39755e+07	9.89919e+06	2.34933e+07	5.04535e+06
1	Q8CI94	Glycogen phosphorylase, brain form OS=Mus musculus GN=Pygb PE=1 SV=3 - [PYGB_MOUSE]	27	53	146	80	3497027	6207970	3849986	3832446	4258346	4607754	5506889	4810075	5650609	5210770	4743187	3.13592e+06	6.07821e+06	3.55156e+06	4.21875e+06	4.36203e+06	4.82676e+06	5.64731e+06	4.80062e+06	5.66669e+06	5.39461e+06
1	P58252	Elongation factor 2 OS=Mus musculus GN=Eef2 PE=1 SV=2 - [EF2_MOUSE]	35	60	146	76	18715739	12861763	18484444	11738832	12345836	12860665	11383352	13715672	11959437	10183408	13424915	1.67831e+07	1.25929e+07	1.70517e+07	1.29221e+07	1.26464e+07	1.34719e+07	1.16736e+07	1.36887e+07	1.19935e+07	1.05427e+07
1	Q8BX70	Vacuolar protein sorting-associated protein 13C OS=Mus musculus GN=Vps13c PE=1 SV=2 - [VP13C_MOUSE]	25	113	145	24	212562	412830	206569	257857	244739	301009	358268	300570	461540	187476	294342	190613	404201	190557	283848	250698	315316	367404	299979	462854	194090
1	Q9JLC8	Sacsin OS=Mus musculus GN=Sacs PE=1 SV=2 - [SACS_MOUSE]	1	115	144	1	22900	2987	4413	159000	38780	35800	151000	33690	103300	3337	55521	20535.3	2924.57	4070.94	175027	39724.2	37501.6	154850	33623.8	103594	3454.73
1	P10649	Glutathione S-transferase Mu 1 OS=Mus musculus GN=Gstm1 PE=1 SV=2 - [GSTM1_MOUSE]	13	25	144	80	46901327	12495776	26966080	28704506	33213857	19721193	14420293	19816940	10629620	16595217	22946481	4.20583e+07	1.22346e+07	2.48759e+07	3.15979e+07	3.40225e+07	2.06586e+07	1.4788e+07	1.9778e+07	1.06599e+07	1.71807e+07
1	A2AN08	E3 ubiquitin-protein ligase UBR4 OS=Mus musculus GN=Ubr4 PE=1 SV=1 - [UBR4_MOUSE]	20	121	142	17	321217	237588	373879	302131	378491	317693	332113	323593	315175	227176	312906	288048	232622	344899	332585	387707	332793	340582	322957	316072	235191
1	Q9CQV8	14-3-3 protein beta/alpha OS=Mus musculus GN=Ywhab PE=1 SV=3 - [1433B_MOUSE]	9	21	142	51	8809950	5295365	8408881	5798388	6194893	5551177	4704783	5748649	4515698	5729200	6075698	7.90023e+06	5.18468e+06	7.75709e+06	6.38285e+06	6.34573e+06	5.81503e+06	4.82475e+06	5.73735e+06	4.52855e+06	5.93133e+06
1	Q3V0Q1	Dynein heavy chain 12, axonemal OS=Mus musculus GN=Dnah12 PE=1 SV=2 - [DYH12_MOUSE]	2	102	140	2	21421	30238	22741	15471	23524	20281	23361	18641	24811	19460	21995	19209	29606	20978.3	17030.4	24096.8	21245	23956.7	18604.4	24881.6	20146.6
1	Q5SP85	Coiled-coil domain-containing protein 85A OS=Mus musculus GN=Ccdc85a PE=2 SV=1 - [CC85A_MOUSE]	1	14	140	1	45540	39170	50980	41840	34230	36430	33980	39670	28550	39440	38983	40837.5	38351.3	47028.4	46057.4	35063.4	38161.5	34846.5	39592.1	28631.3	40831.5
1	Q8CGC7	Bifunctional glutamate/proline--tRNA ligase OS=Mus musculus GN=Eprs PE=1 SV=4 - [SYEP_MOUSE]	45	79	140	71	3889194	2647741	4618343	3333651	3718861	3345923	3400501	3309761	3093253	2929184	3428641	3.48759e+06	2.5924e+06	4.26036e+06	3.66968e+06	3.80941e+06	3.50496e+06	3.48721e+06	3.30326e+06	3.10206e+06	3.03253e+06
1	A6H584	Collagen alpha-5(VI) chain OS=Mus musculus GN=Col6a5 PE=1 SV=4 - [CO6A5_MOUSE]	28	97	139	36	883625	2605867	1064988	1708827	870462	1511026	2143781	1488096	2859006	739065	1587474	792381	2.5514e+06	982438	1.88107e+06	891656	1.58285e+06	2.19845e+06	1.48517e+06	2.86714e+06	765140
1	Q91VW5	Golgin subfamily A member 4 OS=Mus musculus GN=Golga4 PE=1 SV=2 - [GOGA4_MOUSE]	1	109	139	1	17950	17810	23830	12550	17170	14120	14500	15170	12140	13420	15866	16096.5	17437.7	21982.9	13815	17588.1	14791.1	14869.7	15140.2	12174.5	13893.5
1	P16045	Galectin-1 OS=Mus musculus GN=Lgals1 PE=1 SV=3 - [LEG1_MOUSE]	8	12	139	99	53844067	33659324	55305097	35249301	40147954	33697568	28971397	36511324	26766863	33581032	37773393	4.82841e+07	3.29558e+07	5.10183e+07	3.88024e+07	4.11255e+07	3.52992e+07	2.97102e+07	3.64396e+07	2.6843e+07	3.47658e+07
1	A2AAE1	Uncharacterized protein KIAA1109 OS=Mus musculus GN=Kiaa1109 PE=1 SV=4 - [K1109_MOUSE]	2	105	136	2	92176	119497	107313	122488	132805	115101	177501	111032	134447	120701	123306	82657.8	116999	98994.9	134835	136039	120572	182027	110814	134830	124959
1	P14824	Annexin A6 OS=Mus musculus GN=Anxa6 PE=1 SV=3 - [ANXA6_MOUSE]	41	61	136	80	6321060	6817717	10023586	6049162	8467945	9360384	8739880	9440622	9248211	5707934	8017650	5.66834e+06	6.67522e+06	9.24663e+06	6.65891e+06	8.67412e+06	9.80529e+06	8.96274e+06	9.42207e+06	9.27453e+06	5.90932e+06
1	Q69ZN7	Myoferlin OS=Mus musculus GN=Myof PE=1 SV=2 - [MYOF_MOUSE]	35	90	133	40	814823	471872	716680	896164	1031244	740694	1006072	710996	737277	438802	756462	730684	462009	661128	986496	1.05635e+06	775900	1.03173e+06	709599	739375	454283
1	P28654	Decorin OS=Mus musculus GN=Dcn PE=1 SV=1 - [PGS2_MOUSE]	13	20	133	79	5997946	14489399	5718164	7392630	6313455	7312527	6890421	8041837	9975252	4547471	7667910	5.37859e+06	1.41865e+07	5.27494e+06	8.13779e+06	6.46718e+06	7.6601e+06	7.06612e+06	8.02604e+06	1.00036e+07	4.70791e+06
1	P09103	Protein disulfide-isomerase OS=Mus musculus GN=P4hb PE=1 SV=2 - [PDIA1_MOUSE]	28	40	133	87	21475486	15416627	20469349	18046917	17901983	18424448	17670266	19216778	14107164	16698184	17942720	1.92579e+07	1.50944e+07	1.88827e+07	1.9866e+07	1.83379e+07	1.93002e+07	1.81209e+07	1.9179e+07	1.41473e+07	1.72873e+07
1	Q8VHX6	Filamin-C OS=Mus musculus GN=Flnc PE=1 SV=3 - [FLNC_MOUSE]	30	91	133	34	540961	452331	578541	503622	551747	575859	582725	576551	580538	606775	554965	485101	442877	533697	554386	565181	603230	597584	575418	582190	628183
1	P68373	Tubulin alpha-1C chain OS=Mus musculus GN=Tuba1c PE=1 SV=1 - [TBA1C_MOUSE]	2	25	133	3	5895	4623	5243	4464	4004	4949	4569	4674	2857	4199	4548	5286.28	4526.37	4836.6	4913.96	4101.49	5184.23	4685.51	4664.82	2865.13	4347.14
1	Q8BL66	Early endosome antigen 1 OS=Mus musculus GN=Eea1 PE=1 SV=2 - [EEA1_MOUSE]	45	92	133	56	2180579	1815598	2450918	1912469	1943588	1870807	1949050	1902808	1746382	1924708	1969691	1.95541e+06	1.77765e+06	2.26094e+06	2.10524e+06	1.99091e+06	1.95973e+06	1.99875e+06	1.89907e+06	1.75135e+06	1.99261e+06
1	Q00898	Alpha-1-antitrypsin 1-5 OS=Mus musculus GN=Serpina1e PE=1 SV=1 - [A1AT5_MOUSE]	6	21	132	29	2081048	23365631	9931974	5245441	3989155	13768821	15359646	19287597	32529149	14771604	14033007	1.86616e+06	2.28773e+07	9.16212e+06	5.77417e+06	4.08628e+06	1.44233e+07	1.57513e+07	1.92497e+07	3.26217e+07	1.52928e+07
1	Q922J3	CAP-Gly domain-containing linker protein 1 OS=Mus musculus GN=Clip1 PE=1 SV=1 - [CLIP1_MOUSE]	32	93	131	34	818388	693609	995069	691265	740792	697912	651180	732800	684130	753743	745889	733881	679112	917939	760943	758829	731084	667785	731360	686077	780336
1	P17156	Heat shock-related 70 kDa protein 2 OS=Mus musculus GN=Hspa2 PE=1 SV=2 - [HSP72_MOUSE]	16	40	131	24	402081	484358	601166	5346748	1870266	966862	610874	810524	423246	424846	1194097	360562	474234	554568	5.88569e+06	1.9158e+06	1.01282e+06	626451	808931	424451	439835
1	Q7TMY8	E3 ubiquitin-protein ligase HUWE1 OS=Mus musculus GN=Huwe1 PE=1 SV=5 - [HUWE1_MOUSE]	16	110	131	16	196641	194169	237622	171577	186691	174708	170638	167694	193196	149635	184257	176336	190111	219203	188872	191237	183012	174989	167364	193746	154914
1	Q9QYX7	Protein piccolo OS=Mus musculus GN=Pclo PE=1 SV=4 - [PCLO_MOUSE]	1	107	131	1	17270	78280	27080	14240	12020	29290	42610	30880	62970	23730	33837	15486.7	76643.8	24981	15675.4	12312.7	30682.2	43696.5	30819.3	63149.2	24567.2
1	P61982	14-3-3 protein gamma OS=Mus musculus GN=Ywhag PE=1 SV=2 - [1433G_MOUSE]	5	17	131	45	6146349	4033230	5478938	4086561	4496797	3962067	3665062	4189552	3228654	3606405	4289361	5.51167e+06	3.94893e+06	5.05425e+06	4.49848e+06	4.60629e+06	4.15039e+06	3.75852e+06	4.18132e+06	3.23784e+06	3.73364e+06
1	Q99KI0	Aconitate hydratase, mitochondrial OS=Mus musculus GN=Aco2 PE=1 SV=1 - [ACON_MOUSE]	28	41	131	87	7589476	8720334	5972673	5770895	6482221	5834876	6186336	5956293	6573169	3844997	6293127	6.80578e+06	8.53807e+06	5.50972e+06	6.35259e+06	6.64005e+06	6.11221e+06	6.34408e+06	5.94459e+06	6.59188e+06	3.98065e+06
1	P13020	Gelsolin OS=Mus musculus GN=Gsn PE=1 SV=3 - [GELS_MOUSE]	22	40	130	75	10053282	7886475	11077698	6804392	7813964	7529355	8255652	7911059	7237137	9826059	8439507	9.01517e+06	7.72164e+06	1.0219e+07	7.49026e+06	8.00422e+06	7.88723e+06	8.46617e+06	7.89551e+06	7.25773e+06	1.01727e+07
1	P08249	Malate dehydrogenase, mitochondrial OS=Mus musculus GN=Mdh2 PE=1 SV=3 - [MDHM_MOUSE]	19	32	130	102	26374055	32302903	20592611	20165321	20408206	23050344	23776846	25197735	27598323	21376539	24084288	2.36506e+07	3.16277e+07	1.89964e+07	2.21979e+07	2.09051e+07	2.41459e+07	2.43831e+07	2.51482e+07	2.76769e+07	2.21307e+07
1	P24270	Catalase OS=Mus musculus GN=Cat PE=1 SV=4 - [CATA_MOUSE]	27	42	129	77	7100656	6858722	6557981	4941600	5747566	6262117	6684940	6566517	6790351	4836916	6234737	6.36744e+06	6.71536e+06	6.04966e+06	5.4397e+06	5.88751e+06	6.55976e+06	6.8554e+06	6.55361e+06	6.80968e+06	5.00757e+06
1	P06151	L-lactate dehydrogenase A chain OS=Mus musculus GN=Ldha PE=1 SV=3 - [LDHA_MOUSE]	18	26	128	85	7412084	7582417	7841236	4904670	5611500	5581660	5876181	5648022	6094257	5403066	6195509	6.64671e+06	7.42393e+06	7.23344e+06	5.39905e+06	5.74813e+06	5.84696e+06	6.02602e+06	5.63692e+06	6.1116e+06	5.59369e+06
1	P97929	Breast cancer type 2 susceptibility protein homolog OS=Mus musculus GN=Brca2 PE=1 SV=2 - [BRCA2_MOUSE]	1	98	128	1	11490	12050	7011	16830	14570	15130	18030	14650	17670	16770	14420	10303.5	11798.1	6467.56	18526.4	14924.8	15849.1	18489.8	14621.2	17720.3	17361.7
1	Q9Z2V4	Phosphoenolpyruvate carboxykinase, cytosolic [GTP] OS=Mus musculus GN=Pck1 PE=1 SV=1 - [PCKGC_MOUSE]	28	40	128	70	4005039	2054967	1979689	3511866	3647262	2785986	2087531	2822069	1609293	3219251	2772295	3.59148e+06	2.01202e+06	1.82624e+06	3.86586e+06	3.73607e+06	2.91841e+06	2.14076e+06	2.81652e+06	1.61387e+06	3.33283e+06
1	P17751	Triosephosphate isomerase OS=Mus musculus GN=Tpi1 PE=1 SV=4 - [TPIS_MOUSE]	16	22	127	91	19900839	8389676	20226465	11851891	13026756	11862404	10196182	12677612	7824223	12915032	12887108	1.78459e+07	8.21432e+06	1.86587e+07	1.30465e+07	1.33439e+07	1.24262e+07	1.04562e+07	1.26527e+07	7.84649e+06	1.33707e+07
1	P68254	14-3-3 protein theta OS=Mus musculus GN=Ywhaq PE=1 SV=1 - [1433T_MOUSE]	12	20	127	43	4013980	2951964	4931905	2965410	3123595	3153158	2576576	3199827	2606228	3709843	3323249	3.59949e+06	2.89026e+06	4.54962e+06	3.26432e+06	3.19965e+06	3.30303e+06	2.64228e+06	3.19354e+06	2.61365e+06	3.84073e+06
1	Q03734	Serine protease inhibitor A3M OS=Mus musculus GN=Serpina3m PE=1 SV=2 - [SPA3M_MOUSE]	6	21	127	9	181016	164521	210137	146457	188885	164394	159498	169349	172718	128891	168587	162324	161082	193849	161220	193484	172208	163565	169016	173210	133438
1	P70336	Rho-associated protein kinase 2 OS=Mus musculus GN=Rock2 PE=1 SV=1 - [ROCK2_MOUSE]	39	92	126	42	2355514	1461010	2186086	1786111	1892580	1781441	1856178	1872736	1735150	1477061	1840387	2.11228e+06	1.43047e+06	2.01664e+06	1.96615e+06	1.93866e+06	1.86611e+06	1.90351e+06	1.86906e+06	1.74009e+06	1.52917e+06
1	O70318	Band 4.1-like protein 2 OS=Mus musculus GN=Epb41l2 PE=1 SV=2 - [E41L2_MOUSE]	40	72	125	57	6578077	3462356	5650955	3925188	4705513	3890727	3589491	3988236	3545310	3406196	4274205	5.89882e+06	3.38999e+06	5.21294e+06	4.32084e+06	4.82008e+06	4.07566e+06	3.68102e+06	3.9804e+06	3.5554e+06	3.52637e+06
1	Q5SSE9	ATP-binding cassette sub-family A member 13 OS=Mus musculus GN=Abca13 PE=2 SV=1 - [ABCAD_MOUSE]	3	96	125	2	3424	85586	35189	22150	19629	43260	27115	33483	57990	49183	37701	3070.43	83797.1	32461.4	24382.7	20106.9	45316.2	27806.4	33417.2	58155	50918.2
1	Q8R0W0	Epiplakin OS=Mus musculus GN=Eppk1 PE=1 SV=2 - [EPIPL_MOUSE]	8	92	125	9	65137	48413	71315	72663	93242	73110	97029	77064	60398	56238	71461	58410.9	47401.1	65787.2	79987.3	95512.3	76585	99503.2	76912.6	60569.9	58222.1
1	E9Q557	Desmoplakin OS=Mus musculus GN=Dsp PE=1 SV=1 - [DESP_MOUSE]	1	100	124	0	0	0	0	0	0	0	0	0	0	0	0	0	0	0	0	0	0	0	0	0	0
1	Q8CGN5	Perilipin-1 OS=Mus musculus GN=Plin1 PE=1 SV=2 - [PLIN1_MOUSE]	25	36	124	94	3959688	7812967	2949806	5412678	5746815	5589092	6724361	5776536	7256683	4542130	5577076	3.55081e+06	7.64966e+06	2.72116e+06	5.95827e+06	5.88674e+06	5.85474e+06	6.89583e+06	5.76519e+06	7.27733e+06	4.70238e+06
1	Q9WTI7	Unconventional myosin-Ic OS=Mus musculus GN=Myo1c PE=1 SV=2 - [MYO1C_MOUSE]	41	67	124	72	5810779	3689926	5272763	5675587	7503749	5854583	6455337	6069281	5630871	4220267	5618314	5.21075e+06	3.6128e+06	4.86406e+06	6.24768e+06	7.68645e+06	6.13285e+06	6.61995e+06	6.05736e+06	5.6469e+06	4.36916e+06
1	P11531	Dystrophin OS=Mus musculus GN=Dmd PE=1 SV=3 - [DMD_MOUSE]	3	101	123	3	50755	58035	54036	52400	62594	62665	77162	67851	72198	66838	62453	45514	56822	49847.5	57681.8	64118	65643.5	79129.6	67717.7	72403.5	69196.1
1	P26043	Radixin OS=Mus musculus GN=Rdx PE=1 SV=3 - [RADI_MOUSE]	16	47	122	24	2212517	1501543	2274066	1936450	1891998	1687990	1688731	1656659	1385019	1872048	1810702	1.98405e+06	1.47016e+06	2.0978e+06	2.13164e+06	1.93806e+06	1.76822e+06	1.73179e+06	1.6534e+06	1.38896e+06	1.9381e+06
1	F6ZDS4	Nucleoprotein TPR OS=Mus musculus GN=Tpr PE=1 SV=1 - [TPR_MOUSE]	20	96	121	20	405663	472258	445053	422361	430575	447243	566933	466107	498207	575798	473020	363774	462387	410556	464934	441059	468501	581390	465191	499625	596113
1	E9PZQ0	Ryanodine receptor 1 OS=Mus musculus GN=Ryr1 PE=1 SV=1 - [RYR1_MOUSE]	1	102	121	1	2824	6465	3597	2078	2307	13290	2868	4307	11060	15920	6472	2532.39	6329.87	3318.19	2287.46	2363.17	13921.7	2941.13	4298.54	11091.5	16481.7
1	P63101	14-3-3 protein zeta/delta OS=Mus musculus GN=Ywhaz PE=1 SV=1 - [1433Z_MOUSE]	10	24	121	56	4787766	3108131	5222259	4213154	3506738	3436017	2767464	3628521	2723540	3310148	3670374	4.29338e+06	3.04317e+06	4.81747e+06	4.63783e+06	3.59212e+06	3.59933e+06	2.83803e+06	3.62139e+06	2.73129e+06	3.42693e+06
1	Q8BVF4	Coiled-coil domain-containing protein 30 OS=Mus musculus GN=Ccdc30 PE=1 SV=1 - [CCD30_MOUSE]	1	24	121	1	1502	3399	3093	1174	2988	2156	2078	1930	2720	5003	2604	1346.9	3327.96	2853.25	1292.34	3060.75	2258.48	2130.99	1926.21	2727.74	5179.51
1	P48725	Pericentrin OS=Mus musculus GN=Pcnt PE=1 SV=2 - [PCNT_MOUSE]	2	99	121	2	2563	2021	1174	919	1316	2469	2838	2548	2420	3121	2139	2298.34	1978.76	1083	1011.63	1348.04	2586.35	2910.37	2542.99	2426.89	3231.11
1	Q8BRH4	Histone-lysine N-methyltransferase 2C OS=Mus musculus GN=Kmt2c PE=1 SV=2 - [KMT2C_MOUSE]	1	92	120	1	20390	15390	22280	17040	19270	17470	18430	18670	18810	19320	18707	18284.5	15068.3	20553	18757.6	19739.2	18300.4	18900	18633.3	18863.5	20001.6
1	Q99PL5	Ribosome-binding protein 1 OS=Mus musculus GN=Rrbp1 PE=1 SV=2 - [RRBP1_MOUSE]	43	90	120	50	2446460	3215547	3231157	2231279	2358198	2718666	2704941	2829000	3031669	2515688	2728261	2.19384e+06	3.14834e+06	2.9807e+06	2.45619e+06	2.41562e+06	2.84789e+06	2.77392e+06	2.82344e+06	3.0403e+06	2.60444e+06
1	Q00612	Glucose-6-phosphate 1-dehydrogenase X OS=Mus musculus GN=G6pdx PE=1 SV=3 - [G6PD1_MOUSE]	25	36	120	84	17365860	4986763	12249279	8721809	11308975	8703506	6850666	10016234	5571178	7616894	9339116	1.55726e+07	4.88253e+06	1.12998e+07	9.60095e+06	1.15843e+07	9.11719e+06	7.02536e+06	9.99655e+06	5.58703e+06	7.88563e+06
1	P68372	Tubulin beta-4B chain OS=Mus musculus GN=Tubb4b PE=1 SV=1 - [TBB4B_MOUSE]	2	26	120	12	1007828	1065408	1556754	800673	1192242	1017124	646218	1080501	441667	1374186	1018260	903759	1.04314e+06	1.43609e+06	881379	1.22127e+06	1.06547e+06	662696	1.07838e+06	442924	1.42267e+06
1	P06728	Apolipoprotein A-IV OS=Mus musculus GN=Apoa4 PE=1 SV=3 - [APOA4_MOUSE]	21	41	119	79	15379498	6467848	15727966	10041523	11260940	9725422	7031641	10132392	6547753	13441903	10575688	1.37914e+07	6.33266e+06	1.45089e+07	1.10537e+07	1.15351e+07	1.01877e+07	7.21094e+06	1.01125e+07	6.56639e+06	1.39161e+07
1	Q5SX40	Myosin-1 OS=Mus musculus GN=Myh1 PE=1 SV=1 - [MYH1_MOUSE]	2	86	119	1	1	1	1	1	17180	1758	1475	2277	1	1	2270	0.896739	0.979098	0.922488	1.1008	17598.3	1841.56	1512.61	2272.53	1.00285	1.03528
1	Q61316	Heat shock 70 kDa protein 4 OS=Mus musculus GN=Hspa4 PE=1 SV=1 - [HSP74_MOUSE]	36	56	119	73	3855148	3418380	4062463	3957222	3254646	3084696	2765551	3145293	2849112	3150760	3354327	3.45706e+06	3.34693e+06	3.74757e+06	4.3561e+06	3.33389e+06	3.23131e+06	2.83607e+06	3.13911e+06	2.85722e+06	3.26192e+06
1	P41216	Long-chain-fatty-acid--CoA ligase 1 OS=Mus musculus GN=Acsl1 PE=1 SV=2 - [ACSL1_MOUSE]	30	47	118	77	7097009	7878961	6377940	5220373	6980882	7120865	9469603	7136395	7877679	4034192	6919390	6.36417e+06	7.71428e+06	5.88357e+06	5.74658e+06	7.15085e+06	7.45932e+06	9.71107e+06	7.12237e+06	7.9001e+06	4.17652e+06
1	Q9D0F9	Phosphoglucomutase-1 OS=Mus musculus GN=Pgm1 PE=1 SV=4 - [PGM1_MOUSE]	24	41	118	67	11419770	9372839	9843644	8041133	8682211	7682394	7508308	8208301	7708204	6615851	8508266	1.02406e+07	9.17693e+06	9.08064e+06	8.85166e+06	8.89361e+06	8.04754e+06	7.69977e+06	8.19217e+06	7.73014e+06	6.84926e+06
1	Q9ET01	Glycogen phosphorylase, liver form OS=Mus musculus GN=Pygl PE=1 SV=4 - [PYGL_MOUSE]	28	56	118	46	2670747	3936150	3171019	2462673	2591020	2742579	2985658	2817197	3031313	2480325	2888868	2.39496e+06	3.85388e+06	2.92523e+06	2.71091e+06	2.65411e+06	2.87294e+06	3.06179e+06	2.81166e+06	3.03994e+06	2.56783e+06
1	Q03265	ATP synthase subunit alpha, mitochondrial OS=Mus musculus GN=Atp5a1 PE=1 SV=1 - [ATPA_MOUSE]	26	42	118	80	7196538	12013698	7711247	6585310	7978922	9603053	11123705	10336835	13647027	7060485	9325682	6.45342e+06	1.17626e+07	7.11353e+06	7.2491e+06	8.17319e+06	1.00595e+07	1.14074e+07	1.03165e+07	1.36859e+07	7.30959e+06
1	P17563	Selenium-binding protein 1 OS=Mus musculus GN=Selenbp1 PE=1 SV=2 - [SBP1_MOUSE]	29	32	118	92	6984101	8493055	6715889	6437739	6809563	6157978	7019847	6493833	6372294	6875982	6836028	6.26292e+06	8.31554e+06	6.19532e+06	7.08665e+06	6.97536e+06	6.45067e+06	7.19885e+06	6.48107e+06	6.39043e+06	7.11857e+06
1	P34914	Bifunctional epoxide hydrolase 2 OS=Mus musculus GN=Ephx2 PE=1 SV=2 - [HYES_MOUSE]	24	39	118	73	3105242	4396191	4967659	2647487	2840374	3597867	2680794	3747407	3468054	3835137	3528621	2.78459e+06	4.3043e+06	4.5826e+06	2.91435e+06	2.90953e+06	3.76888e+06	2.74915e+06	3.74004e+06	3.47792e+06	3.97044e+06
1	E9Q394	A-kinase anchor protein 13 OS=Mus musculus GN=Akap13 PE=1 SV=1 - [AKP13_MOUSE]	4	86	118	4	65468	80451	74376	80523	76187	77333	79866	78125	74118	71321	75777	58707.7	78769.5	68610.9	88639.6	78042	81008.7	81902.5	77971.5	74328.9	73837.3
1	O88738	Baculoviral IAP repeat-containing protein 6 OS=Mus musculus GN=Birc6 PE=1 SV=2 - [BIRC6_MOUSE]	6	88	117	6	63116	50329	74487	56030	55563	57510	53997	55957	54052	55647	57669	56598.6	49277	68713.3	61677.7	56915.9	60243.5	55373.9	55847	54205.8	57610.3
1	Q9R269	Periplakin OS=Mus musculus GN=Ppl PE=1 SV=1 - [PEPL_MOUSE]	29	93	117	32	329576	709032	497708	547195	571229	583069	712926	580593	856730	408211	579627	295544	694212	459129	602351	585137	610783	731105	579452	859168	422613
1	Q04690	Neurofibromin OS=Mus musculus GN=Nf1 PE=1 SV=1 - [NF1_MOUSE]	3	83	117	3	61020	37002	46439	80905	26245	81520	136066	85584	213239	7793	77581	54719	36228.6	42839.4	89060.1	26884	85394.7	139536	85415.8	213846	8067.94
1	Q9Z0F7	Gamma-synuclein OS=Mus musculus GN=Sncg PE=1 SV=1 - [SYUG_MOUSE]	12	14	117	90	22113216	6685964	25664618	14290136	15665651	14759410	13664423	17517439	8499739	28059556	16692015	1.98298e+07	6.54622e+06	2.36753e+07	1.57306e+07	1.60471e+07	1.54609e+07	1.40129e+07	1.7483e+07	8.52393e+06	2.90495e+07
1	E9PVA8	eIF-2-alpha kinase activator GCN1 OS=Mus musculus GN=Gcn1 PE=1 SV=1 - [GCN1_MOUSE]	6	92	116	7	20670	25379	27109	30273	20963	31298	35801	27149	34906	17831	27138	18535.6	24848.5	25007.7	33324.5	21473.4	32785.6	36713.9	27095.7	35005.3	18460.1
1	Q61598	Rab GDP dissociation inhibitor beta OS=Mus musculus GN=Gdi2 PE=1 SV=1 - [GDIB_MOUSE]	25	40	116	57	2885526	1912207	3345071	2225158	2416478	2292867	2123018	2354829	2239176	2650538	2444487	2.58756e+06	1.87224e+06	3.08579e+06	2.44945e+06	2.47531e+06	2.40185e+06	2.17715e+06	2.3502e+06	2.24555e+06	2.74405e+06
1	Q9DCD0	6-phosphogluconate dehydrogenase, decarboxylating OS=Mus musculus GN=Pgd PE=1 SV=3 - [6PGD_MOUSE]	25	33	116	85	15676355	10730247	16513884	8911608	10238425	10144236	9213151	10645744	9488903	9607216	11116977	1.40576e+07	1.0506e+07	1.52339e+07	9.80988e+06	1.04877e+07	1.06264e+07	9.44808e+06	1.06248e+07	9.51591e+06	9.94617e+06
1	Q62504	Msx2-interacting protein OS=Mus musculus GN=Spen PE=1 SV=2 - [MINT_MOUSE]	1	88	116	1	112700	199900	92440	61120	98720	101000	97320	101000	173400	17280	105488	101063	195722	85274.8	67280.8	101124	105801	99801.6	100802	173893	17889.7
1	Q8C196	Carbamoyl-phosphate synthase [ammonia], mitochondrial OS=Mus musculus GN=Cps1 PE=1 SV=2 - [CPSM_MOUSE]	44	85	115	53	455030	754820	3574335	3212746	2801021	3213990	869458	3313701	2013242	263014	2047136	408043	739043	3.29728e+06	3.53658e+06	2.86922e+06	3.36675e+06	891629	3.30719e+06	2.01897e+06	272293
1	P08003	Protein disulfide-isomerase A4 OS=Mus musculus GN=Pdia4 PE=1 SV=3 - [PDIA4_MOUSE]	27	41	115	69	6786839	7521508	5446259	7235305	6548107	7346171	7877378	7867026	6759758	7225626	7061398	6.08602e+06	7.3643e+06	5.02411e+06	7.96461e+06	6.70754e+06	7.69534e+06	8.07825e+06	7.85157e+06	6.779e+06	7.48055e+06
1	P05214	Tubulin alpha-3 chain OS=Mus musculus GN=Tuba3a PE=1 SV=1 - [TBA3_MOUSE]	2	24	115	2	2140	903	1198	101830	32396	22062	2971	22468	2	2	18597	1919.02	884.126	1105.14	112094	33184.8	23110.6	3046.76	22423.9	2.00569	2.07056
1	Q02053	Ubiquitin-like modifier-activating enzyme 1 OS=Mus musculus GN=Uba1 PE=1 SV=1 - [UBA1_MOUSE]	24	49	115	54	3726114	3171348	3839178	2930530	3071457	2930167	2687540	3052033	2767391	2821699	3099746	3.34135e+06	3.10506e+06	3.54159e+06	3.22592e+06	3.14624e+06	3.06944e+06	2.75607e+06	3.04604e+06	2.77527e+06	2.92125e+06
1	P27546	Microtubule-associated protein 4 OS=Mus musculus GN=Map4 PE=1 SV=3 - [MAP4_MOUSE]	35	56	115	60	5456778	2435613	5404171	3899061	3672601	3211419	2927104	3438816	2137819	4561500	3714488	4.89331e+06	2.3847e+06	4.98528e+06	4.29208e+06	3.76202e+06	3.36406e+06	3.00174e+06	3.43206e+06	2.1439e+06	4.72243e+06
1	Q8C6S9	Cilia- and flagella-associated protein 54 OS=Mus musculus GN=Cfap54 PE=2 SV=4 - [CFA54_MOUSE]	1	84	114	1	4690	9313	4564	2572	3417	3706	3767	4485	4314	2178	4301	4205.71	9118.34	4210.23	2831.25	3500.2	3882.15	3863.06	4476.19	4326.28	2254.84
1	Q61147	Ceruloplasmin OS=Mus musculus GN=Cp PE=1 SV=2 - [CERU_MOUSE]	32	51	114	75	3174635	4231811	3613425	2922635	3331806	3453720	3734986	3610840	3909539	4280893	3626429	2.84682e+06	4.14336e+06	3.33334e+06	3.21723e+06	3.41293e+06	3.61788e+06	3.83023e+06	3.60374e+06	3.92067e+06	4.43193e+06
1	Q5XG71	Small subunit processome component 20 homolog OS=Mus musculus GN=Utp20 PE=1 SV=2 - [UTP20_MOUSE]	1	88	114	1	13370	62780	9519	16970	21230	27660	38970	33450	31790	72110	32785	11989.4	61467.8	8781.16	18680.5	21746.9	28974.7	39963.7	33384.3	31880.5	74654.1
1	Q8CI04	Conserved oligomeric Golgi complex subunit 3 OS=Mus musculus GN=Cog3 PE=1 SV=3 - [COG3_MOUSE]	4	23	114	3	15779	17617	39150	23483	23349	16516	11051	21620	22421	15546	20653	14149.6	17248.8	36115.4	25850	23917.5	17301	11332.8	21577.5	22484.8	16094.5
1	Q8C8R3	Ankyrin-2 OS=Mus musculus GN=Ank2 PE=1 SV=2 - [ANK2_MOUSE]	12	85	113	10	262886	158892	249143	210165	220442	194503	196327	206552	158823	223430	208116	235740	155571	229831	231349	225809	203748	201333	206146	159275	231313
1	Q9JI18	Low-density lipoprotein receptor-related protein 1B OS=Mus musculus GN=Lrp1b PE=1 SV=1 - [LRP1B_MOUSE]	1	88	112	1	4514	13460	7041	5361	8064	10040	8307	9207	14720	5877	8659	4047.88	13178.7	6495.24	5901.38	8260.34	10517.2	8518.82	9188.91	14761.9	6084.35
1	P23953	Carboxylesterase 1C OS=Mus musculus GN=Ces1c PE=1 SV=4 - [EST1C_MOUSE]	16	24	111	53	5722654	5727924	5619765	3996890	4782675	4719464	4926404	5385197	5047790	6598397	5252716	5.13173e+06	5.6082e+06	5.18416e+06	4.39977e+06	4.89912e+06	4.94378e+06	5.05203e+06	5.37462e+06	5.06216e+06	6.83119e+06
1	Q7TPR4	Alpha-actinin-1 OS=Mus musculus GN=Actn1 PE=1 SV=1 - [ACTN1_MOUSE]	15	51	111	26	1108197	876536	1275536	902544	856529	1057596	782666	1050126	1267987	1283230	1046095	993764	858215	1.17667e+06	993519	877384	1.10786e+06	802624	1.04806e+06	1.2716e+06	1.3285e+06
1	O70423	Membrane primary amine oxidase OS=Mus musculus GN=Aoc3 PE=1 SV=3 - [AOC3_MOUSE]	23	27	111	78	10706539	10780599	8855639	11790537	15736331	11472037	13382846	11801420	13350076	9321349	11719737	9.60097e+06	1.05553e+07	8.16922e+06	1.2979e+07	1.61195e+07	1.20173e+07	1.37241e+07	1.17782e+07	1.33881e+07	9.65022e+06
1	Q61753	D-3-phosphoglycerate dehydrogenase OS=Mus musculus GN=Phgdh PE=1 SV=3 - [SERA_MOUSE]	21	29	111	74	6265149	6639226	8083788	4373010	5015865	5713368	4813701	5974758	5439394	6942604	5926086	5.6182e+06	6.50046e+06	7.45719e+06	4.8138e+06	5.13799e+06	5.98493e+06	4.93645e+06	5.96302e+06	5.45487e+06	7.18755e+06
1	P14152	Malate dehydrogenase, cytoplasmic OS=Mus musculus GN=Mdh1 PE=1 SV=3 - [MDHC_MOUSE]	14	28	111	76	25029280	23347181	24173638	17563031	19202222	18385937	18417776	19688186	18997937	19835288	20464048	2.24447e+07	2.28592e+07	2.22999e+07	1.93334e+07	1.96698e+07	1.92598e+07	1.88874e+07	1.96495e+07	1.9052e+07	2.05351e+07
1	Q60847	Collagen alpha-1(XII) chain OS=Mus musculus GN=Col12a1 PE=2 SV=3 - [COCA1_MOUSE]	10	85	111	10	85077	81207	79982	192256	120382	116106	114291	113818	99020	87946	109008	76291.9	79509.6	73782.4	211635	123313	121625	117205	113594	99301.8	91048.8
1	A2ARV4	Low-density lipoprotein receptor-related protein 2 OS=Mus musculus GN=Lrp2 PE=1 SV=1 - [LRP2_MOUSE]	5	86	111	5	14111	25748	101608	36658	26064	57099	182981	51384	32283	13080	54102	12653.9	25209.8	93732.1	40353.1	26698.6	59812.9	187647	51283	32374.9	13541.5
1	P56480	ATP synthase subunit beta, mitochondrial OS=Mus musculus GN=Atp5b PE=1 SV=2 - [ATPB_MOUSE]	22	28	111	79	7153460	12129508	7108642	6373100	7545399	8775407	9401258	9258796	11478454	5414607	8463863	6.41479e+06	1.1876e+07	6.55763e+06	7.0155e+06	7.72911e+06	9.19251e+06	9.64099e+06	9.2406e+06	1.15111e+07	5.60564e+06
1	Q8C6K9	Collagen alpha-6(VI) chain OS=Mus musculus GN=Col6a6 PE=1 SV=2 - [CO6A6_MOUSE]	16	81	111	16	333580	333716	173075	372501	345969	341083	795586	326862	437817	160224	362041	299134	326741	159660	410048	354393	357295	815873	326220	439063	165877
1	P46935	E3 ubiquitin-protein ligase NEDD4 OS=Mus musculus GN=Nedd4 PE=1 SV=3 - [NEDD4_MOUSE]	28	48	111	54	3817291	2853914	4356624	3185163	3411493	3797424	3147059	4020459	2756978	4813632	3616004	3.42311e+06	2.79426e+06	4.01893e+06	3.50622e+06	3.49456e+06	3.97792e+06	3.22731e+06	4.01256e+06	2.76482e+06	4.98346e+06
1	P24549	Retinal dehydrogenase 1 OS=Mus musculus GN=Aldh1a1 PE=1 SV=5 - [AL1A1_MOUSE]	18	39	110	39	2081193	2264063	3170050	4890215	2656904	3267204	2163415	3154010	2153411	2412931	2821340	1.86629e+06	2.21674e+06	2.92433e+06	5.38314e+06	2.72159e+06	3.4225e+06	2.21858e+06	3.14781e+06	2.15954e+06	2.49806e+06
1	CONT_017	gi 113576|sp|P02768|ALBU_HUMAN SERUM ALBUMIN PRECURSOR [Homo sapiens].	1	27	110	2	259020	112610	279430	66760	33640	186800	82150	187880	124780	214960	154803	232273	110256	257771	73489.3	34459.1	195679	84244.8	187511	125135	222544
1	Q8VHN7	G-protein coupled receptor 98 OS=Mus musculus GN=Gpr98 PE=2 SV=1 - [GPR98_MOUSE]	1	81	110	1	1422	2962	1488	2107	1042	2884	2622	4188	7138	1718	2757	1275.16	2900.09	1372.66	2319.38	1067.37	3021.08	2688.86	4179.77	7158.31	1778.61
1	B1AY13	Ubiquitin carboxyl-terminal hydrolase 24 OS=Mus musculus GN=Usp24 PE=1 SV=1 - [UBP24_MOUSE]	4	63	110	4	37900	37633	62799	35871	38366	38714	40281	39912	46033	34780	41229	33986.4	36846.4	57931.3	39486.7	39300.1	40554.1	41308.1	39833.6	46164	36007.1
1	Q9WVL0	Maleylacetoacetate isomerase OS=Mus musculus GN=Gstz1 PE=1 SV=1 - [MAAI_MOUSE]	14	23	108	69	7494748	8702369	6941517	4811707	5917030	5322042	5782368	5562405	6180281	3078162	5979263	6.72083e+06	8.52048e+06	6.40346e+06	5.29672e+06	6.0611e+06	5.575e+06	5.92982e+06	5.55148e+06	6.19787e+06	3.18676e+06
1	Q80TY5	Vacuolar protein sorting-associated protein 13B OS=Mus musculus GN=Vps13b PE=1 SV=2 - [VP13B_MOUSE]	1	77	108	1	2634	3465	2345	1625	2423	2548	2053	3259	2399	2882	2563	2362.01	3392.58	2163.23	1788.8	2482	2669.11	2105.35	3252.6	2405.83	2983.68
1	Q8BLN6	Protein unc-80 homolog OS=Mus musculus GN=Unc80 PE=1 SV=2 - [UNC80_MOUSE]	2	73	108	2	2310	8221	4131	3587	4821	16432	5347	4965	19960	8729	7850	2071.47	8049.17	3810.8	3948.56	4938.38	17213	5483.35	4955.24	20016.8	9036.97
1	Q6P5E4	UDP-glucose:glycoprotein glucosyltransferase 1 OS=Mus musculus GN=Uggt1 PE=1 SV=4 - [UGGG1_MOUSE]	32	63	108	47	1352532	1476828	1238665	1531199	1445916	1704153	1383677	1610588	1189497	1263177	1419623	1.21287e+06	1.44596e+06	1.14265e+06	1.68554e+06	1.48112e+06	1.78515e+06	1.41896e+06	1.60742e+06	1.19288e+06	1.30774e+06
1	Q9WVK4	EH domain-containing protein 1 OS=Mus musculus GN=Ehd1 PE=1 SV=1 - [EHD1_MOUSE]	18	39	107	52	2528809	2105452	3281106	1636646	1885452	1965731	2909724	2020798	2780291	1246654	2236066	2.26768e+06	2.06144e+06	3.02678e+06	1.80162e+06	1.93136e+06	2.05916e+06	2.98392e+06	2.01683e+06	2.7882e+06	1.29064e+06
1	P62962	Profilin-1 OS=Mus musculus GN=Pfn1 PE=1 SV=2 - [PROF1_MOUSE]	11	11	107	90	12082718	6326338	11092148	7601526	7851918	8016874	6634513	9384719	7553587	7960942	8450528	1.0835e+07	6.19411e+06	1.02324e+07	8.36775e+06	8.0431e+06	8.39792e+06	6.80369e+06	9.36628e+06	7.57508e+06	8.24181e+06
1	Q91ZA3	Propionyl-CoA carboxylase alpha chain, mitochondrial OS=Mus musculus GN=Pcca PE=1 SV=2 - [PCCA_MOUSE]	26	49	107	54	2646282	3154483	1935829	2130962	2377767	2181019	2477553	2258958	2655475	1684934	2350326	2.37302e+06	3.08855e+06	1.78578e+06	2.34576e+06	2.43566e+06	2.28468e+06	2.54073e+06	2.25452e+06	2.66303e+06	1.74438e+06
1	Q8BWT1	3-ketoacyl-CoA thiolase, mitochondrial OS=Mus musculus GN=Acaa2 PE=1 SV=3 - [THIM_MOUSE]	20	34	106	58	4325133	3081944	3639216	3062696	3281168	2980838	3495808	3129625	2550595	2545298	3209232	3.87852e+06	3.01753e+06	3.35713e+06	3.37141e+06	3.36106e+06	3.12252e+06	3.58495e+06	3.12348e+06	2.55785e+06	2.6351e+06
1	Q8BMS1	Trifunctional enzyme subunit alpha, mitochondrial OS=Mus musculus GN=Hadha PE=1 SV=1 - [ECHA_MOUSE]	21	42	106	64	3546156	3963486	3191810	3477988	3761065	3663380	4028281	3675478	4348941	2094384	3575097	3.17998e+06	3.88064e+06	2.94441e+06	3.82856e+06	3.85264e+06	3.8375e+06	4.131e+06	3.66826e+06	4.36132e+06	2.16828e+06
1	P28271	Cytoplasmic aconitate hydratase OS=Mus musculus GN=Aco1 PE=1 SV=3 - [ACOC_MOUSE]	32	50	106	59	4001000	3997452	3754600	3500709	3499124	3417022	3183664	3505700	3753771	3114814	3572786	3.58785e+06	3.9139e+06	3.46357e+06	3.85357e+06	3.58432e+06	3.57943e+06	3.26485e+06	3.49881e+06	3.76445e+06	3.22471e+06
1	Q7TMM9	Tubulin beta-2A chain OS=Mus musculus GN=Tubb2a PE=1 SV=1 - [TBB2A_MOUSE]	3	24	105	12	1140175	653285	1376031	394137	897649	778571	393598	907048	241148	1353964	813561	1.02244e+06	639630	1.26937e+06	433865	919505	815577	403635	905266	241834	1.40173e+06
1	P99024	Tubulin beta-5 chain OS=Mus musculus GN=Tubb5 PE=1 SV=1 - [TBB5_MOUSE]	2	24	105	9	858147	1029300	936744	642461	808276	894209	665426	901239	557561	1054866	834823	769534	1.00779e+06	864135	707220	827956	936711	682394	899468	559148	1.09208e+06
1	Q8VDJ3	Vigilin OS=Mus musculus GN=Hdlbp PE=1 SV=1 - [VIGLN_MOUSE]	33	72	105	44	3125586	2414957	3207296	2209077	2393152	2545210	2991002	2667427	2514859	2143394	2621196	2.80284e+06	2.36448e+06	2.95869e+06	2.43175e+06	2.45142e+06	2.66619e+06	3.06727e+06	2.66219e+06	2.52202e+06	2.21901e+06
1	A2AQ25	Sickle tail protein OS=Mus musculus GN=Skt PE=1 SV=1 - [SKT_MOUSE]	1	78	105	1	24070	62640	18020	16990	16720	23610	19190	21860	22200	24890	25019	21584.5	61330.7	16623.2	18702.6	17127.1	24732.2	19679.3	21817	22263.2	25768.1
1	E9Q3L2	Phosphatidylinositol 4-kinase alpha OS=Mus musculus GN=Pi4ka PE=2 SV=2 - [PI4KA_MOUSE]	10	78	104	10	150361	96649	141437	126473	158496	134141	133761	124524	184197	140058	139010	134835	94628.9	130474	139221	162355	140517	137172	124279	184721	144999
1	Q9EQK5	Major vault protein OS=Mus musculus GN=Mvp PE=1 SV=4 - [MVP_MOUSE]	29	55	104	49	3046633	1730803	2670972	1866393	2367323	2020330	1950017	2111036	1723259	2419766	2190653	2.73204e+06	1.69463e+06	2.46394e+06	2.05452e+06	2.42496e+06	2.11636e+06	1.99974e+06	2.10689e+06	1.72816e+06	2.50514e+06
1	P11276	Fibronectin OS=Mus musculus GN=Fn1 PE=1 SV=4 - [FINC_MOUSE]	43	74	104	50	1973193	2088863	1847888	1582995	2016297	2031669	2192834	2111078	1954078	2458096	2025699	1.76944e+06	2.0452e+06	1.70465e+06	1.74256e+06	2.06539e+06	2.12824e+06	2.24875e+06	2.10693e+06	1.95964e+06	2.54482e+06
1	P26040	Ezrin OS=Mus musculus GN=Ezr PE=1 SV=3 - [EZRI_MOUSE]	14	45	104	17	972691	1060386	1628870	1371040	1132663	1323696	1399083	1329973	907429	1211026	1233686	872250	1.03822e+06	1.50261e+06	1.50924e+06	1.16024e+06	1.38661e+06	1.43476e+06	1.32736e+06	910011	1.25375e+06
1	P17742	Peptidyl-prolyl cis-trans isomerase A OS=Mus musculus GN=Ppia PE=1 SV=2 - [PPIA_MOUSE]	11	14	104	83	28186249	14767111	26894799	18777792	20467821	18230753	13845641	19385998	11599479	27497215	19965286	2.52757e+07	1.44585e+07	2.48101e+07	2.06706e+07	2.09662e+07	1.90973e+07	1.41987e+07	1.93479e+07	1.16325e+07	2.84673e+07
1	Q9JMH9	Unconventional myosin-XVIIIa OS=Mus musculus GN=Myo18a PE=1 SV=2 - [MY18A_MOUSE]	3	79	103	3	6649	8961	9624	6474	5945	9264	8195	8212	9909	6559	7979	5962.42	8773.7	8878.02	7126.57	6089.75	9704.32	8403.97	8195.86	9937.2	6790.41
1	P97412	Lysosomal-trafficking regulator OS=Mus musculus GN=Lyst PE=1 SV=1 - [LYST_MOUSE]	1	85	103	1	29170	25680	33870	24970	27430	30940	24470	28680	29120	21260	27559	26157.9	25143.2	31244.7	27486.9	28097.9	32410.6	25094	28623.6	29202.9	22010.1
1	P35700	Peroxiredoxin-1 OS=Mus musculus GN=Prdx1 PE=1 SV=1 - [PRDX1_MOUSE]	13	18	103	74	24015298	18691785	21183187	16690619	16992384	16593401	15391634	17117058	15336260	20322236	18233386	2.15355e+07	1.83011e+07	1.95412e+07	1.8373e+07	1.74061e+07	1.73821e+07	1.57841e+07	1.70834e+07	1.53799e+07	2.10392e+07
1	E9Q6J5	Biorientation of chromosomes in cell division protein 1-like 1 OS=Mus musculus GN=Bod1l PE=1 SV=1 - [BD1L1_MOUSE]	2	80	103	2	3598	2252	4978	3688	3461	3352	4126	3215	4540	3689	3690	3226.47	2204.93	4592.14	4059.74	3545.27	3511.32	4231.21	3208.68	4552.92	3819.15
1	O08788	Dynactin subunit 1 OS=Mus musculus GN=Dctn1 PE=1 SV=3 - [DCTN1_MOUSE]	38	70	102	45	1318733	1110963	1585646	1115063	1291180	1196612	1209125	1146105	1108729	1093708	1217586	1.18256e+06	1.08774e+06	1.46274e+06	1.22746e+06	1.32262e+06	1.25349e+06	1.23996e+06	1.14385e+06	1.11188e+06	1.1323e+06
1	Q6PB66	Leucine-rich PPR motif-containing protein, mitochondrial OS=Mus musculus GN=Lrpprc PE=1 SV=2 - [LPPRC_MOUSE]	28	69	102	33	609330	656731	618847	537973	582564	598365	636223	587003	730211	360156	591740	546410	643004	570879	592200	596748	626806	652446	585850	732289	372863
1	A2AGT5	Cytoskeleton-associated protein 5 OS=Mus musculus GN=Ckap5 PE=1 SV=1 - [CKAP5_MOUSE]	4	78	101	5	47509	38156	56429	56954	45526	45683	64164	44425	61007	25061	48491	42603.2	37358.5	52055.1	62694.9	46634.5	47854.3	65800.2	44337.7	61180.6	25945.2
1	P24526	Myelin P2 protein OS=Mus musculus GN=Pmp2 PE=2 SV=2 - [MYP2_MOUSE]	1	11	101	1	26170	20940	23320	14980	19630	18010	12240	17140	12500	17780	18271	23467.7	20502.3	21512.4	16490	20108	18866	12552.1	17106.3	12535.6	18407.3
1	E9Q4Z2	Acetyl-CoA carboxylase 2 OS=Mus musculus GN=Acacb PE=1 SV=1 - [ACACB_MOUSE]	11	72	101	11	124173	230417	100314	111496	134174	125538	159131	124649	210127	95607	141563	111351	225601	92538.4	122735	137441	131505	163189	124404	210725	98980.1
1	Q62388	Serine-protein kinase ATM OS=Mus musculus GN=Atm PE=1 SV=2 - [ATM_MOUSE]	1	79	100	2	81220	36500	85020	56930	75260	56990	53840	60250	62210	54330	62255	72833.2	35737.1	78429.9	62668.4	77092.4	59698.8	55212.9	60131.6	62387	56246.8
1	A3KGS3	Ral GTPase-activating protein subunit alpha-2 OS=Mus musculus GN=Ralgapa2 PE=1 SV=2 - [RGPA2_MOUSE]	4	46	100	3	2638	4344	2284	2666	3163	4409	4781	3408	7207	1750	3665	2365.6	4253.2	2106.96	2934.73	3240.01	4618.56	4902.91	3401.3	7227.51	1811.74
1	Q8BIK4	Dedicator of cytokinesis protein 9 OS=Mus musculus GN=Dock9 PE=1 SV=2 - [DOCK9_MOUSE]	12	69	100	13	130560	172670	201559	107012	127980	143934	142632	133897	175600	144780	148062	117078	169061	185936	117799	131096	150775	146269	133634	176100	149888
1	P01029	Complement C4-B OS=Mus musculus GN=C4b PE=1 SV=3 - [CO4B_MOUSE]	29	69	99	42	1317002	1914550	1843284	1314880	1509962	1567524	1593259	1567646	1941486	1872680	1644227	1.18101e+06	1.87453e+06	1.70041e+06	1.44742e+06	1.54673e+06	1.64203e+06	1.63389e+06	1.56457e+06	1.94701e+06	1.93875e+06
1	Q6PDN3	Myosin light chain kinase, smooth muscle OS=Mus musculus GN=Mylk PE=1 SV=3 - [MYLK_MOUSE]	27	67	99	40	1220123	1331364	1520662	1265164	890195	1637069	1047532	1668854	1787055	1489653	1385767	1.09413e+06	1.30354e+06	1.40279e+06	1.39269e+06	911870	1.71488e+06	1.07424e+06	1.66557e+06	1.79214e+06	1.54221e+06
1	Q8C3Y4	Kinetochore-associated protein 1 OS=Mus musculus GN=Kntc1 PE=1 SV=2 - [KNTC1_MOUSE]	2	68	99	2	6875	7878	8431	9064	9159	20601	10146	9446	15839	24326	12177	6165.08	7713.34	7777.49	9977.63	9382	21580.2	10404.7	9427.44	15884.1	25184.2
1	P97807	Fumarate hydratase, mitochondrial OS=Mus musculus GN=Fh PE=1 SV=3 - [FUMH_MOUSE]	22	32	98	57	6066402	7560543	4837040	4622487	5337598	5149631	5677078	5354584	5999801	3735143	5434031	5.43998e+06	7.40252e+06	4.46211e+06	5.08842e+06	5.46756e+06	5.3944e+06	5.82184e+06	5.34406e+06	6.01688e+06	3.86692e+06
1	O08677	Kininogen-1 OS=Mus musculus GN=Kng1 PE=1 SV=1 - [KNG1_MOUSE]	18	27	98	72	7129396	9124284	8337196	5897246	6935764	7963330	7660227	8384422	9762025	10642522	8183641	6.39321e+06	8.93357e+06	7.69096e+06	6.49168e+06	7.10464e+06	8.34183e+06	7.85556e+06	8.36795e+06	9.78981e+06	1.1018e+07
1	Q9JKR6	Hypoxia up-regulated protein 1 OS=Mus musculus GN=Hyou1 PE=1 SV=1 - [HYOU1_MOUSE]	23	63	98	32	968911	1129481	1009665	1931940	1204303	1130541	825436	1110831	951100	1052082	1131429	868860	1.10587e+06	931404	2.12668e+06	1.23363e+06	1.18428e+06	846484	1.10865e+06	953807	1.0892e+06
1	P02089	Hemoglobin subunit beta-2 OS=Mus musculus GN=Hbb-b2 PE=1 SV=2 - [HBB2_MOUSE]	1	10	98	3	59809	18338	31537	47678	68921	60149	89350	58582	57193	74171	56573	53633.1	17954.7	29092.5	52483.9	70599.1	63007.9	91628.4	58466.9	57355.8	76787.8
1	Q811D2	Ankyrin repeat domain-containing protein 26 OS=Mus musculus GN=Ankrd26 PE=1 SV=2 - [ANR26_MOUSE]	1	76	97	1	1	6645	10140	2897	1112	10190	1	5645	6522	6815	4997	0.896739	6506.11	9354.02	3189.01	1139.08	10674.3	1.0255	5633.91	6540.56	7055.44
1	P70335	Rho-associated protein kinase 1 OS=Mus musculus GN=Rock1 PE=1 SV=1 - [ROCK1_MOUSE]	22	70	97	23	614741	414142	674297	462248	494935	487095	487701	477918	483175	465233	506148	551262	405486	622031	508842	506986	510247	500137	476979	484550	481647
1	CONT_016	gi 113574|sp|P02769|ALBU_BOVIN SERUM ALBUMIN PRECURSOR [Bos taurus].	4	28	97	4	766057	240951	818028	361048	236564	511089	420982	508425	541324	283028	468750	686953	235915	754621	397441	242324	535381	431717	507426	542865	293013
1	P09411	Phosphoglycerate kinase 1 OS=Mus musculus GN=Pgk1 PE=1 SV=4 - [PGK1_MOUSE]	17	31	97	45	8431405	5554541	9255853	6198303	5961736	5753756	4755637	6034796	5058688	5284537	6228925	7.56077e+06	5.43844e+06	8.53841e+06	6.82308e+06	6.10689e+06	6.02724e+06	4.8769e+06	6.02294e+06	5.07308e+06	5.47098e+06
1	P14211	Calreticulin OS=Mus musculus GN=Calr PE=1 SV=1 - [CALR_MOUSE]	19	31	97	56	6478355	8158021	7369882	7351840	6330040	6730544	4900792	7029403	5340117	8297977	6798697	5.80939e+06	7.98751e+06	6.79863e+06	8.09289e+06	6.48416e+06	7.05045e+06	5.02576e+06	7.01559e+06	5.35531e+06	8.59074e+06
1	Q8K4L3	Supervillin OS=Mus musculus GN=Svil PE=1 SV=1 - [SVIL_MOUSE]	6	78	97	7	26800	27583	34257	24405	29406	33917	34429	31084	40086	24928	30690	24032.6	27006.5	31601.7	26865	30122	35529.1	35306.9	31022.9	40200.1	25807.5
1	Q9QYR6	Microtubule-associated protein 1A OS=Mus musculus GN=Map1a PE=1 SV=2 - [MAP1A_MOUSE]	23	81	97	23	585159	236930	846210	469279	525924	498694	545205	502074	370068	610496	519004	524735	231978	780618	516581	538729	522397	559107	501087	371121	632035
1	P10493	Nidogen-1 OS=Mus musculus GN=Nid1 PE=1 SV=2 - [NID1_MOUSE]	27	40	96	57	4081801	3224619	3440139	3236824	3582152	3127305	2968149	3212507	2573146	4139860	3358650	3.66031e+06	3.15722e+06	3.17349e+06	3.56309e+06	3.66937e+06	3.27595e+06	3.04384e+06	3.20619e+06	2.58047e+06	4.28592e+06
1	A2CG49	Kalirin OS=Mus musculus GN=Kalrn PE=1 SV=1 - [KALRN_MOUSE]	3	78	96	4	78602	78883	72913	88450	68806	66830	59116	64183	50188	79556	70753	70485.5	77234.2	67261.3	97365.6	70481.3	70006.5	60623.4	64056.9	50330.8	82362.8
1	P32020	Non-specific lipid-transfer protein OS=Mus musculus GN=Scp2 PE=1 SV=3 - [NLTP_MOUSE]	19	35	96	58	4063557	11373302	5612981	4718193	4271048	5928110	7417578	6186973	7708271	4772612	6205263	3.64395e+06	1.11356e+07	5.17791e+06	5.19378e+06	4.37504e+06	6.20988e+06	7.60672e+06	6.17482e+06	7.73021e+06	4.94099e+06
1	P27773	Protein disulfide-isomerase A3 OS=Mus musculus GN=Pdia3 PE=1 SV=2 - [PDIA3_MOUSE]	34	44	96	72	11065959	10147081	11153808	13710319	10885777	11231946	9759154	11653222	9548852	11783312	11093943	9.92328e+06	9.93499e+06	1.02893e+07	1.50923e+07	1.11508e+07	1.17658e+07	1.0008e+07	1.16303e+07	9.57603e+06	1.2199e+07
1	Q63918	Serum deprivation-response protein OS=Mus musculus GN=Sdpr PE=1 SV=3 - [SDPR_MOUSE]	23	29	96	52	4850355	4572132	4501778	4754305	5634233	5316994	8386253	5558460	5401280	4825910	5380170	4.3495e+06	4.47657e+06	4.15283e+06	5.23353e+06	5.77142e+06	5.56971e+06	8.6001e+06	5.54754e+06	5.41665e+06	4.99617e+06
1	O35945	Aldehyde dehydrogenase, cytosolic 1 OS=Mus musculus GN=Aldh1a7 PE=1 SV=1 - [AL1A7_MOUSE]	13	33	96	29	2833411	2354383	2601785	1451324	1664587	1862655	1347716	1944141	1945507	2026532	2003204	2.54083e+06	2.30517e+06	2.40011e+06	1.59761e+06	1.70512e+06	1.95119e+06	1.38208e+06	1.94032e+06	1.95104e+06	2.09803e+06
1	Q02357	Ankyrin-1 OS=Mus musculus GN=Ank1 PE=1 SV=2 - [ANK1_MOUSE]	23	61	96	26	462901	319540	316495	536660	871371	694051	1025194	712379	1191966	450667	658122	415101	312861	291963	590754	892587	727040	1.05134e+06	710979	1.19536e+06	466567
1	Q8BNA6	Protocadherin Fat 3 OS=Mus musculus GN=Fat3 PE=1 SV=2 - [FAT3_MOUSE]	2	78	95	2	32790	19302	29220	20664	26860	24520	30000	28130	32635	12531	25665	29404.1	18898.6	26955.1	22746.9	27514	25685.4	30765	28074.7	32727.9	12973.1
1	P20918	Plasminogen OS=Mus musculus GN=Plg PE=1 SV=3 - [PLMN_MOUSE]	35	48	95	60	3476027	5337529	4577885	3030981	3682149	4252475	3665992	4618444	4698713	6548493	4388869	3.11709e+06	5.22597e+06	4.22304e+06	3.3365e+06	3.7718e+06	4.4546e+06	3.75947e+06	4.60937e+06	4.71209e+06	6.77953e+06
1	P51885	Lumican OS=Mus musculus GN=Lum PE=1 SV=2 - [LUM_MOUSE]	14	18	94	68	15941160	18877597	10699950	12453614	10504759	11374442	12058877	12505432	17009005	11026403	13245124	1.42951e+07	1.8483e+07	9.87057e+06	1.37089e+07	1.07605e+07	1.19151e+07	1.23664e+07	1.24809e+07	1.70574e+07	1.14154e+07
1	Q9QZQ1	Afadin OS=Mus musculus GN=Mllt4 PE=1 SV=3 - [AFAD_MOUSE]	19	67	94	19	281030	279321	322844	259596	279636	260777	272028	259097	269933	276588	276085	252011	273483	297820	285763	286445	273172	278965	258588	270701	286346
1	Q8CC88	von Willebrand factor A domain-containing protein 8 OS=Mus musculus GN=Vwa8 PE=1 SV=2 - [VWA8_MOUSE]	17	78	94	17	342436	294170	358800	290144	330233	301745	367597	309194	313825	196312	310446	307076	288021	330989	319390	338274	316087	376971	308586	314718	203238
1	Q9QWI6	SRC kinase signaling inhibitor 1 OS=Mus musculus GN=Srcin1 PE=1 SV=2 - [SRCN1_MOUSE]	2	47	94	2	161817	150515	124976	147725	148520	147922	163421	156617	152542	154165	150822	145108	147369	115289	162615	152136	154953	167588	156309	152976	159604
1	Q6PDK2	Histone-lysine N-methyltransferase 2D OS=Mus musculus GN=Kmt2d PE=1 SV=2 - [KMT2D_MOUSE]	1	72	94	2	1388000	1051400	1179700	835800	912100	1032800	1036200	1157900	943500	944500	1048190	1.24467e+06	1.02942e+06	1.08826e+06	920047	934308	1.08189e+06	1.06262e+06	1.15562e+06	946185	977823
1	Q61329	Zinc finger homeobox protein 3 OS=Mus musculus GN=Zfhx3 PE=1 SV=1 - [ZFHX3_MOUSE]	1	73	93	1	3350	782	9010	7706	9585	2864	5501	5192	3174	4336	5150	3004.08	765.655	8311.61	8482.75	9818.38	3000.13	5641.27	5181.8	3183.03	4488.98
1	Q9D0K2	Succinyl-CoA:3-ketoacid coenzyme A transferase 1, mitochondrial OS=Mus musculus GN=Oxct1 PE=1 SV=1 - [SCOT1_MOUSE]	18	32	93	51	4273300	3573409	4279164	2829652	3318056	3315532	2910489	3413375	3394874	3323205	3463106	3.83204e+06	3.49872e+06	3.94748e+06	3.11488e+06	3.39884e+06	3.47312e+06	2.98471e+06	3.40667e+06	3.40454e+06	3.44045e+06
1	Q8K1M6	Dynamin-1-like protein OS=Mus musculus GN=Dnm1l PE=1 SV=2 - [DNM1L_MOUSE]	13	41	93	11	246946	208744	236216	200582	215610	216853	237037	210857	208191	165709	214675	221446	204381	217906	220800	220860	227160	243081	210443	208783	171555
1	Q80X19	Collagen alpha-1(XIV) chain OS=Mus musculus GN=Col14a1 PE=1 SV=2 - [COEA1_MOUSE]	29	58	92	42	1339890	4060239	2199512	1991720	693417	1696433	1521913	1711030	2727759	1904788	1984670	1.20153e+06	3.97537e+06	2.02902e+06	2.19248e+06	710300	1.77707e+06	1.56072e+06	1.70767e+06	2.73552e+06	1.97199e+06
1	P26443	Glutamate dehydrogenase 1, mitochondrial OS=Mus musculus GN=Glud1 PE=1 SV=1 - [DHE3_MOUSE]	22	37	92	59	12221294	8539486	8871112	9387572	9761167	8547046	9657571	8998729	7993544	6665960	9064348	1.09593e+07	8.361e+06	8.18349e+06	1.03338e+07	9.99883e+06	8.95329e+06	9.90383e+06	8.98105e+06	8.01629e+06	6.90114e+06
1	P54310	Hormone-sensitive lipase OS=Mus musculus GN=Lipe PE=1 SV=2 - [LIPS_MOUSE]	22	34	92	42	1747228	2104412	1384708	1454217	1649206	1929131	2922201	2014240	2389659	1522310	1911731	1.56681e+06	2.06043e+06	1.27738e+06	1.6008e+06	1.68936e+06	2.02082e+06	2.99672e+06	2.01028e+06	2.39646e+06	1.57602e+06
1	Q9JLN9	Serine/threonine-protein kinase mTOR OS=Mus musculus GN=Mtor PE=1 SV=2 - [MTOR_MOUSE]	5	75	91	5	60524	57131	56106	51863	58730	62634	80784	61461	67343	42778	59935	54274.2	55936.9	51757.1	57090.7	60160	65611	82844	61340.2	67534.7	44287.2
1	P31001	Desmin OS=Mus musculus GN=Des PE=1 SV=3 - [DESM_MOUSE]	15	36	91	20	183587	611283	343222	302892	264619	447691	414684	461439	667082	444649	414115	164630	598506	316618	333423	271062	468970	425258	460532	668980	460337
1	P58871	182 kDa tankyrase-1-binding protein OS=Mus musculus GN=Tnks1bp1 PE=1 SV=2 - [TB182_MOUSE]	27	65	91	28	348922	394785	428349	321252	395897	374280	362080	362065	352305	391790	373172	312892	386533	395147	353634	405536	392070	371313	361354	353308	405613
1	P06909	Complement factor H OS=Mus musculus GN=Cfh PE=1 SV=2 - [CFAH_MOUSE]	38	50	91	57	2873277	3575192	3358307	2316965	2541852	2895820	2561678	2908845	3633774	3453566	3011927	2.57658e+06	3.50047e+06	3.098e+06	2.55051e+06	2.60374e+06	3.03346e+06	2.627e+06	2.90313e+06	3.64412e+06	3.57541e+06
1	P50396	Rab GDP dissociation inhibitor alpha OS=Mus musculus GN=Gdi1 PE=1 SV=3 - [GDIA_MOUSE]	16	35	90	31	1264214	1200799	1183262	1009157	1088849	1010601	1029488	1021525	998317	933965	1074018	1.13367e+06	1.1757e+06	1.09154e+06	1.11088e+06	1.11536e+06	1.05864e+06	1.05574e+06	1.01952e+06	1.00116e+06	966916
1	P70398	Probable ubiquitin carboxyl-terminal hydrolase FAF-X OS=Mus musculus GN=Usp9x PE=1 SV=2 - [USP9X_MOUSE]	20	69	90	22	880008	749558	1220077	1035321	1109783	923711	885943	965487	751689	882308	940388	789138	733891	1.12551e+06	1.13968e+06	1.1368e+06	967615	908534	963590	753828	913437
1	O08553	Dihydropyrimidinase-related protein 2 OS=Mus musculus GN=Dpysl2 PE=1 SV=2 - [DPYL2_MOUSE]	14	32	90	37	5023309	3836716	5631145	4023337	3837361	3952993	3660381	4188549	3844509	4652680	4265098	4.5046e+06	3.75652e+06	5.19466e+06	4.42888e+06	3.93079e+06	4.14088e+06	3.75372e+06	4.18032e+06	3.85545e+06	4.81683e+06
1	Q99104	Unconventional myosin-Va OS=Mus musculus GN=Myo5a PE=1 SV=2 - [MYO5A_MOUSE]	2	68	90	2	2742	1791	1749	1375	2659	2620	1666	2156	1986	1070	1981	2458.86	1753.57	1613.43	1513.6	2723.74	2744.53	1708.48	2151.76	1991.65	1107.75
1	Q61768	Kinesin-1 heavy chain OS=Mus musculus GN=Kif5b PE=1 SV=3 - [KINH_MOUSE]	23	60	90	26	672369	547528	836459	546932	567675	610251	688243	579144	643854	441172	613363	602940	536084	771623	602062	581497	639257	705793	578006	645686	456737
1	Q61233	Plastin-2 OS=Mus musculus GN=Lcp1 PE=1 SV=4 - [PLSL_MOUSE]	24	37	90	52	4531818	1964988	4419276	1590143	1821463	2161167	1254519	2258410	1591299	3444160	2503724	4.06386e+06	1.92392e+06	4.07673e+06	1.75043e+06	1.86581e+06	2.26389e+06	1.28651e+06	2.25397e+06	1.59583e+06	3.56567e+06
1	O08716	Fatty acid-binding protein 9 OS=Mus musculus GN=Fabp9 PE=1 SV=2 - [FABP9_MOUSE]	5	8	90	5	6367	3545	6912	376517	90077	105110	15639	73164	12594	2737	69266	5709.54	3470.9	6376.23	414469	92270.2	110106	16037.8	73020.2	12629.8	2833.56
1	P56399	Ubiquitin carboxyl-terminal hydrolase 5 OS=Mus musculus GN=Usp5 PE=1 SV=1 - [UBP5_MOUSE]	27	39	89	55	2439425	1821213	2415306	1915884	1969891	1742111	1631108	1848184	1703837	1757651	1924461	2.18753e+06	1.78315e+06	2.22809e+06	2.109e+06	2.01785e+06	1.82491e+06	1.6727e+06	1.84455e+06	1.70869e+06	1.81966e+06
1	Q61696	Heat shock 70 kDa protein 1A OS=Mus musculus GN=Hspa1a PE=1 SV=2 - [HS71A_MOUSE]	15	33	89	24	921918	1083321	1213315	1135545	941020	1050023	911507	1088055	1165535	781829	1029207	826720	1.06068e+06	1.11927e+06	1.25001e+06	963932	1.09993e+06	934750	1.08592e+06	1.16885e+06	809413
1	O08709	Peroxiredoxin-6 OS=Mus musculus GN=Prdx6 PE=1 SV=3 - [PRDX6_MOUSE]	17	19	89	69	15758372	8263949	11765068	10032373	11351203	9700805	10811720	10296794	7690185	9641444	10531191	1.41311e+07	8.09122e+06	1.08531e+07	1.10436e+07	1.16276e+07	1.01619e+07	1.10874e+07	1.02766e+07	7.71207e+06	9.9816e+06
1	P68368	Tubulin alpha-4A chain OS=Mus musculus GN=Tuba4a PE=1 SV=1 - [TBA4A_MOUSE]	3	22	89	3	7612	12817	16137	8085	8463	15453	12294	13909	12347	11844	11896	6825.98	12549.1	14886.2	8899.95	8669.06	16187.5	12607.5	13881.7	12382.1	12261.9
1	Q91ZJ5	UTP--glucose-1-phosphate uridylyltransferase OS=Mus musculus GN=Ugp2 PE=1 SV=3 - [UGPA_MOUSE]	25	38	89	58	3000715	2764869	2580959	2623577	2628367	2375522	2392576	2364472	2395862	1728031	2485495	2.69086e+06	2.70708e+06	2.3809e+06	2.88803e+06	2.69236e+06	2.48843e+06	2.45359e+06	2.35983e+06	2.40268e+06	1.789e+06
1	Q8BGQ7	Alanine--tRNA ligase, cytoplasmic OS=Mus musculus GN=Aars PE=1 SV=1 - [SYAC_MOUSE]	25	51	89	43	1809428	1587981	2007831	1555902	1433963	1506997	1378680	1471046	1511048	1303446	1556632	1.62258e+06	1.55479e+06	1.8522e+06	1.71273e+06	1.46888e+06	1.57863e+06	1.41384e+06	1.46816e+06	1.51535e+06	1.34943e+06
1	Q91WP6	Serine protease inhibitor A3N OS=Mus musculus GN=Serpina3n PE=1 SV=1 - [SPA3N_MOUSE]	11	25	88	22	1197766	872687	1491391	967569	1133223	1078693	931253	1117083	932111	1449333	1117111	1.07408e+06	854447	1.37579e+06	1.0651e+06	1.16081e+06	1.12996e+06	955000	1.11489e+06	934764	1.50047e+06
1	Q8BH61	Coagulation factor XIII A chain OS=Mus musculus GN=F13a1 PE=1 SV=3 - [F13A_MOUSE]	24	41	88	52	4450680	3953086	4834491	3484208	3928711	3604470	3753361	3811089	3629933	4742646	4019267	3.9911e+06	3.87046e+06	4.45976e+06	3.83541e+06	4.02437e+06	3.77579e+06	3.84907e+06	3.8036e+06	3.64026e+06	4.90997e+06
1	Q8BKX6	Serine/threonine-protein kinase SMG1 OS=Mus musculus GN=Smg1 PE=1 SV=3 - [SMG1_MOUSE]	2	69	88	0	0	0	0	0	0	0	0	0	0	0	0	0	0	0	0	0	0	0	0	0	0
1	Q3U7R1	Extended synaptotagmin-1 OS=Mus musculus GN=Esyt1 PE=1 SV=2 - [ESYT1_MOUSE]	25	53	88	41	1394261	1436899	984402	1478141	1914622	1589082	2283645	1655631	1689129	1113104	1553892	1.25029e+06	1.40687e+06	908099	1.62713e+06	1.96124e+06	1.66461e+06	2.34188e+06	1.65238e+06	1.69394e+06	1.15238e+06
1	Q08857	Platelet glycoprotein 4 OS=Mus musculus GN=Cd36 PE=1 SV=2 - [CD36_MOUSE]	15	23	88	60	13194611	13120330	9668558	13707095	20406697	14870431	17793435	15343482	18032572	11871369	14800858	1.18321e+07	1.28461e+07	8.91913e+06	1.50887e+07	2.09036e+07	1.55772e+07	1.82472e+07	1.53133e+07	1.80839e+07	1.22902e+07
1	P99029	Peroxiredoxin-5, mitochondrial OS=Mus musculus GN=Prdx5 PE=1 SV=2 - [PRDX5_MOUSE]	15	18	88	65	15426002	7035661	14685642	10424424	11224094	9288372	8183536	9823332	6091224	12350238	10453253	1.38331e+07	6.8886e+06	1.35473e+07	1.14752e+07	1.14974e+07	9.72985e+06	8.39221e+06	9.80403e+06	6.10856e+06	1.2786e+07
1	O88322	Nidogen-2 OS=Mus musculus GN=Nid2 PE=1 SV=2 - [NID2_MOUSE]	31	42	87	55	1302538	2825996	1694621	1486450	1811029	1756120	2008073	1863449	2142616	2185429	1907632	1.16804e+06	2.76693e+06	1.56327e+06	1.63628e+06	1.85512e+06	1.83959e+06	2.05928e+06	1.85979e+06	2.14871e+06	2.26253e+06
1	Q91Z83	Myosin-7 OS=Mus musculus GN=Myh7 PE=1 SV=1 - [MYH7_MOUSE]	1	71	87	1	137100	166700	127500	127500	158900	144500	197600	154600	176900	105400	149670	122943	163216	117617	140352	162769	151368	202639	154296	177403	109119
1	P97479	Unconventional myosin-VIIa OS=Mus musculus GN=Myo7a PE=1 SV=2 - [MYO7A_MOUSE]	1	80	87	1	1	1	1	26890	31230	3760	2585	1398	1	1	6587	0.896739	0.979098	0.922488	29600.5	31990.4	3938.71	2650.92	1395.25	1.00285	1.03528
1	Q9Z2U2	Zinc finger protein 292 OS=Mus musculus GN=Zfp292 PE=1 SV=2 - [ZN292_MOUSE]	1	66	87	1	209100	276600	220900	304700	300900	246300	264800	235700	273200	142400	247460	187508	270819	203778	335413	308226	258007	271552	235237	273978	147424
1	P48722	Heat shock 70 kDa protein 4L OS=Mus musculus GN=Hspa4l PE=1 SV=2 - [HS74L_MOUSE]	25	55	87	37	919130	1005364	866959	3213922	1608164	1175656	849048	1118239	811460	1168431	1273637	824220	984350	799759	3.53788e+06	1.64732e+06	1.23154e+06	870698	1.11604e+06	813769	1.20965e+06
1	P31324	cAMP-dependent protein kinase type II-beta regulatory subunit OS=Mus musculus GN=Prkar2b PE=1 SV=3 - [KAP3_MOUSE]	17	29	87	47	4983293	3835299	6017337	3191949	3881118	4106936	2805315	4414336	3045630	5327079	4160829	4.46871e+06	3.75514e+06	5.55092e+06	3.51369e+06	3.97562e+06	4.30214e+06	2.87685e+06	4.40566e+06	3.0543e+06	5.51502e+06
1	Q80TA9	Ectopic P granules protein 5 homolog OS=Mus musculus GN=Epg5 PE=1 SV=2 - [EPG5_MOUSE]	1	55	86	0	0	0	0	0	0	0	0	0	0	0	0	0	0	0	0	0	0	0	0	0	0
1	Q6PDQ2	Chromodomain-helicase-DNA-binding protein 4 OS=Mus musculus GN=Chd4 PE=1 SV=1 - [CHD4_MOUSE]	2	71	86	2	2119	1418	1766	2469	1713	2515	2669	1722	2886	1811	2109	1900.19	1388.36	1629.11	2717.87	1754.71	2634.54	2737.06	1718.62	2894.21	1874.89
1	P68510	14-3-3 protein eta OS=Mus musculus GN=Ywhah PE=1 SV=2 - [1433F_MOUSE]	11	19	86	21	3031526	2364006	3086351	2207862	2115629	2226614	2023472	2302653	2086910	2587629	2403265	2.71849e+06	2.31459e+06	2.84712e+06	2.43041e+06	2.16714e+06	2.33245e+06	2.07507e+06	2.29813e+06	2.09285e+06	2.67892e+06
1	Q61595	Kinectin OS=Mus musculus GN=Ktn1 PE=1 SV=1 - [KTN1_MOUSE]	8	61	86	8	62847	58654	63177	67136	80053	76444	80797	69697	102861	57792	71946	56357.4	57428	58280	73903.2	82002.1	80077.4	82857.3	69560.1	103154	59831
1	Q3KNY0	Immunoglobulin-like and fibronectin type III domain-containing protein 1 OS=Mus musculus GN=Igfn1 PE=1 SV=3 - [IGFN1_MOUSE]	1	67	86	1	2098	1023	1560	1721	1677	1042	1	1630	1993	1698	1444	1881.36	1001.62	1439.08	1894.47	1717.83	1091.53	1.0255	1626.8	1998.67	1757.91
1	Q61171	Peroxiredoxin-2 OS=Mus musculus GN=Prdx2 PE=1 SV=3 - [PRDX2_MOUSE]	9	12	86	54	7205635	5603837	4911406	5796216	6577606	6518715	7834185	7143253	7495816	8273476	6736014	6.46157e+06	5.48671e+06	4.53071e+06	6.38046e+06	6.73776e+06	6.82855e+06	8.03395e+06	7.12922e+06	7.51715e+06	8.56537e+06
1	Q8K440	ATP-binding cassette sub-family A member 8-B OS=Mus musculus GN=Abca8b PE=1 SV=2 - [ABC8B_MOUSE]	1	33	85	1	292400	386600	356400	471100	481800	492700	449600	480900	624000	215700	425120	262207	378519	328775	518586	493531	516118	461065	479955	625776	223310
1	P18760	Cofilin-1 OS=Mus musculus GN=Cfl1 PE=1 SV=3 - [COF1_MOUSE]	10	20	85	44	21873364	12154342	21361194	12779066	12957129	14742117	11582052	17029391	13146242	22911012	16053591	1.96147e+07	1.19003e+07	1.97054e+07	1.40672e+07	1.32726e+07	1.54428e+07	1.18774e+07	1.69959e+07	1.31837e+07	2.37193e+07
1	Q8CGB3	Uveal autoantigen with coiled-coil domains and ankyrin repeats OS=Mus musculus GN=Uaca PE=1 SV=2 - [UACA_MOUSE]	2	69	85	2	84830	23753	28403	68120	108950	61830	135080	45150	76630	32246	66499	76070.4	23256.5	26201.4	74986.4	111603	64768.8	138524	45061.3	76848.1	33383.7
1	P06684	Complement C5 OS=Mus musculus GN=C5 PE=1 SV=2 - [CO5_MOUSE]	33	64	85	37	1701140	3084542	2127445	1553540	1608464	2041798	1947785	2148189	2921878	2353979	2148876	1.52548e+06	3.02007e+06	1.96254e+06	1.71013e+06	1.64763e+06	2.13885e+06	1.99745e+06	2.14397e+06	2.93019e+06	2.43703e+06
1	P46471	26S protease regulatory subunit 7 OS=Mus musculus GN=Psmc2 PE=1 SV=5 - [PRS7_MOUSE]	20	38	84	34	1512075	1198786	1608158	1249570	1248530	1177102	1180227	1187383	1178731	1010727	1255129	1.35594e+06	1.17373e+06	1.48351e+06	1.37552e+06	1.27893e+06	1.23305e+06	1.21032e+06	1.18505e+06	1.18209e+06	1.04639e+06
1	Q60575	Kinesin-like protein KIF1B OS=Mus musculus GN=Kif1b PE=1 SV=2 - [KIF1B_MOUSE]	5	57	84	5	112580	84450	112184	77435	93907	90351	82119	86424	65879	86653	89198	100955	82684.9	103488	85240.3	96193.5	94645.4	84213	86254.2	66066.5	89710.2
1	Q7TSC1	Protein PRRC2A OS=Mus musculus GN=Prrc2a PE=1 SV=1 - [PRC2A_MOUSE]	4	59	84	5	135600	152268	178006	139752	158693	146869	160289	142557	148330	123629	148599	121598	149085	164208	153839	162557	153850	164376	142277	148752	127991
1	Q9WTS5	Teneurin-2 OS=Mus musculus GN=Tenm2 PE=1 SV=1 - [TEN2_MOUSE]	1	61	84	1	1573	4082	2235	3881	3803	10040	3818	3445	9056	8834	5077	1410.57	3996.68	2061.76	4272.2	3895.6	10517.2	3915.36	3438.23	9081.77	9145.67
1	Q6ZQ38	Cullin-associated NEDD8-dissociated protein 1 OS=Mus musculus GN=Cand1 PE=1 SV=2 - [CAND1_MOUSE]	26	49	84	39	2185318	1458611	2355235	2037578	1866450	1652532	1483741	1655997	1622037	1399214	1771671	1.95966e+06	1.42812e+06	2.17268e+06	2.24296e+06	1.91189e+06	1.73108e+06	1.52158e+06	1.65274e+06	1.62665e+06	1.44858e+06
1	Q61292	Laminin subunit beta-2 OS=Mus musculus GN=Lamb2 PE=1 SV=2 - [LAMB2_MOUSE]	34	63	84	44	1495232	1654409	1267633	1317303	1633833	1323917	1522286	1388383	1445216	1318941	1436715	1.34083e+06	1.61983e+06	1.16938e+06	1.45008e+06	1.67361e+06	1.38684e+06	1.5611e+06	1.38565e+06	1.44933e+06	1.36547e+06
1	Q9QY06	Unconventional myosin-IXb OS=Mus musculus GN=Myo9b PE=1 SV=2 - [MYO9B_MOUSE]	1	68	84	1	316400	361300	210900	286500	351000	258000	330100	268400	307900	167400	285790	283728	353748	194553	315379	359546	270263	338517	267873	308776	173306
1	Q3U1J4	DNA damage-binding protein 1 OS=Mus musculus GN=Ddb1 PE=1 SV=2 - [DDB1_MOUSE]	30	55	84	37	1893198	1900329	2104633	1844684	1789664	1737802	1743327	1787746	1694558	1788318	1828426	1.6977e+06	1.86061e+06	1.9415e+06	2.03062e+06	1.83324e+06	1.8204e+06	1.78778e+06	1.78423e+06	1.69938e+06	1.85141e+06
1	Q9WUB3	Glycogen phosphorylase, muscle form OS=Mus musculus GN=Pygm PE=1 SV=3 - [PYGM_MOUSE]	12	45	84	14	239377	460690	334466	458955	464411	340133	317273	335394	328186	314697	359358	214659	451061	308541	505217	475718	356300	325363	334735	329120	325800
1	Q8VEK3	Heterogeneous nuclear ribonucleoprotein U OS=Mus musculus GN=Hnrnpu PE=1 SV=1 - [HNRPU_MOUSE]	16	39	83	42	1924912	3871847	3494740	2777691	2116350	2913676	3179111	3161640	4365521	2778309	3058380	1.72614e+06	3.79092e+06	3.22385e+06	3.05768e+06	2.16788e+06	3.05216e+06	3.26018e+06	3.15543e+06	4.37794e+06	2.87633e+06
1	Q922D8	C-1-tetrahydrofolate synthase, cytoplasmic OS=Mus musculus GN=Mthfd1 PE=1 SV=4 - [C1TC_MOUSE]	29	54	83	38	1428449	1317384	1677679	1281429	1269481	1248881	1256178	1295465	1325886	1041049	1314188	1.28095e+06	1.28985e+06	1.54764e+06	1.41059e+06	1.30039e+06	1.30824e+06	1.28821e+06	1.29292e+06	1.32966e+06	1.07778e+06
1	Q69ZR2	E3 ubiquitin-protein ligase HECTD1 OS=Mus musculus GN=Hectd1 PE=1 SV=2 - [HECD1_MOUSE]	6	62	83	6	146414	145552	162722	147612	164560	158892	184719	160320	173643	144596	158903	131295	142510	150109	162491	168567	166444	189429	160005	174137	149697
1	P21614	Vitamin D-binding protein OS=Mus musculus GN=Gc PE=1 SV=2 - [VTDB_MOUSE]	26	32	83	53	7346561	9546628	7886471	4510897	5851918	5911695	5385968	6255934	6305040	6582733	6558384	6.58795e+06	9.34709e+06	7.27517e+06	4.96559e+06	5.9944e+06	6.19268e+06	5.52331e+06	6.24364e+06	6.32298e+06	6.81498e+06
1	P21550	Beta-enolase OS=Mus musculus GN=Eno3 PE=1 SV=3 - [ENOB_MOUSE]	6	25	83	11	293386	722296	208216	751904	810616	502939	600485	477818	443159	549683	536050	263091	707199	192077	827695	830353	526844	615797	476879	444420	569076
1	P80316	T-complex protein 1 subunit epsilon OS=Mus musculus GN=Cct5 PE=1 SV=1 - [TCPE_MOUSE]	25	43	82	30	2428993	2317661	1812477	2497887	2197374	2316495	2534145	2579352	2787799	2472555	2394474	2.17817e+06	2.26922e+06	1.67199e+06	2.74967e+06	2.25088e+06	2.4266e+06	2.59876e+06	2.57428e+06	2.79573e+06	2.55979e+06
1	Q6P4T2	U5 small nuclear ribonucleoprotein 200 kDa helicase OS=Mus musculus GN=Snrnp200 PE=1 SV=1 - [U520_MOUSE]	8	60	82	8	35375	43726	43696	48631	37061	40707	51222	39957	91621	32603	46460	31722.1	42812.1	40309	53532.9	37963.4	42641.8	52528.1	39878.5	91881.7	33753.3
1	P33173	Kinesin-like protein KIF1A OS=Mus musculus GN=Kif1a PE=1 SV=2 - [KIF1A_MOUSE]	1	59	82	1	2710	1	1654	1504	2192	1366	1770	970	1	1065	1323	2430.16	0.979098	1525.79	1655.6	2245.37	1430.93	1815.13	968.094	1.00285	1102.57
1	Q8CHG3	GRIP and coiled-coil domain-containing protein 2 OS=Mus musculus GN=Gcc2 PE=1 SV=2 - [GCC2_MOUSE]	4	66	81	4	56507	84807	61229	45785	57903	81271	48183	53765	61117	90796	64136	50672	83034.4	56483	50400	59312.8	85133.9	49411.6	53659.4	61290.9	93999.4
1	Q60710	Deoxynucleoside triphosphate triphosphohydrolase SAMHD1 OS=Mus musculus GN=Samhd1 PE=1 SV=2 - [SAMH1_MOUSE]	25	43	81	45	2470220	2065183	3503058	1628605	1917380	2074080	1429120	2183819	1860322	2178505	2131029	2.21514e+06	2.02202e+06	3.23153e+06	1.79277e+06	1.96406e+06	2.17266e+06	1.46556e+06	2.17953e+06	1.86562e+06	2.25536e+06
1	O55143	Sarcoplasmic/endoplasmic reticulum calcium ATPase 2 OS=Mus musculus GN=Atp2a2 PE=1 SV=2 - [AT2A2_MOUSE]	17	47	81	26	796896	878653	642072	962841	987745	956546	1178378	938132	1062496	500139	890390	714608	860288	592303	1.05989e+06	1.01179e+06	1.00201e+06	1.20843e+06	936289	1.06552e+06	517784
1	Q8BI84	Melanoma inhibitory activity protein 3 OS=Mus musculus GN=Mia3 PE=1 SV=2 - [MIA3_MOUSE]	7	64	81	8	70053	67277	62542	82903	80954	76366	93241	82403	82422	63977	76214	62819.3	65870.8	57694.2	91259.5	82925.1	79995.7	95618.6	82241.1	82656.6	66234.2
1	Q62059	Versican core protein OS=Mus musculus GN=Vcan PE=1 SV=2 - [CSPG2_MOUSE]	7	60	81	7	74870	61387	62276	55283	59757	58599	58363	55265	54183	63729	60371	67138.9	60103.9	57448.8	60855.4	61212	61384.2	59851.2	55156.4	54337.2	65977.4
1	Q60597	2-oxoglutarate dehydrogenase, mitochondrial OS=Mus musculus GN=Ogdh PE=1 SV=3 - [ODO1_MOUSE]	34	44	81	55	2693222	3005343	2566146	2358808	2932739	2708598	2943272	2582910	2792947	2184785	2676877	2.41512e+06	2.94253e+06	2.36724e+06	2.59657e+06	3.00415e+06	2.83734e+06	3.01832e+06	2.57783e+06	2.8009e+06	2.26187e+06
1	Q80TN7	Neuron navigator 3 OS=Mus musculus GN=Nav3 PE=1 SV=2 - [NAV3_MOUSE]	1	57	81	1	14390	9365	11380	8991	11210	10700	15360	12080	14560	6441	11448	12904.1	9169.26	10497.9	9897.28	11482.9	11208.6	15751.7	12056.3	14601.4	6668.24
1	Q3UHK6	Teneurin-4 OS=Mus musculus GN=Tenm4 PE=1 SV=2 - [TEN4_MOUSE]	9	65	80	8	59225	72390	61103	49912	64406	71493	72766	69645	75823	74610	67137	53109.4	70876.9	56366.8	54943	65974.2	74891.1	74621.5	69508.2	76038.8	77242.3
1	Q6PDH0	Pleckstrin homology-like domain family B member 1 OS=Mus musculus GN=Phldb1 PE=1 SV=1 - [PHLB1_MOUSE]	15	55	80	20	202621	206507	226436	211591	246813	230563	240064	213342	207123	226898	221196	181698	202191	208884	232919	252822	241522	246186	212923	207712	234903
1	B2RU80	Receptor-type tyrosine-protein phosphatase beta OS=Mus musculus GN=Ptprb PE=1 SV=1 - [PTPRB_MOUSE]	1	51	80	1	1068	4461	2782	2445	5164	2849	3264	4048	3989	5964	3603	957.717	4367.76	2566.36	2691.45	5289.73	2984.41	3347.23	4040.05	4000.35	6174.42
1	P45952	Medium-chain specific acyl-CoA dehydrogenase, mitochondrial OS=Mus musculus GN=Acadm PE=1 SV=1 - [ACADM_MOUSE]	15	34	80	48	10395250	10863303	9249880	8005650	8146017	7800961	8095529	8110296	8485463	9020194	8817254	9.32183e+06	1.06362e+07	8.5329e+06	8.8126e+06	8.34436e+06	8.17174e+06	8.30196e+06	8.09436e+06	8.50961e+06	9.33844e+06
1	Q99KC8	von Willebrand factor A domain-containing protein 5A OS=Mus musculus GN=Vwa5a PE=1 SV=2 - [VMA5A_MOUSE]	20	34	79	35	1615486	1209875	1712317	1194103	1331696	1203391	1107092	1204224	1008337	1210667	1279719	1.44867e+06	1.18459e+06	1.57959e+06	1.31447e+06	1.36412e+06	1.26059e+06	1.13532e+06	1.20186e+06	1.01121e+06	1.25338e+06
1	P06745	Glucose-6-phosphate isomerase OS=Mus musculus GN=Gpi PE=1 SV=4 - [G6PI_MOUSE]	22	29	79	53	3772419	2392044	3275873	2917498	2907868	2634629	2467708	2652899	2143024	2664594	2782855	3.38288e+06	2.34205e+06	3.02195e+06	3.21158e+06	2.97867e+06	2.75985e+06	2.53063e+06	2.64769e+06	2.14912e+06	2.7586e+06
1	Q3TXS7	26S proteasome non-ATPase regulatory subunit 1 OS=Mus musculus GN=Psmd1 PE=1 SV=1 - [PSMD1_MOUSE]	26	45	79	35	2074166	1472911	2185352	1716832	1767596	1710335	1640560	1744020	1748278	1571561	1763161	1.85999e+06	1.44212e+06	2.01596e+06	1.88989e+06	1.81063e+06	1.79163e+06	1.68239e+06	1.74059e+06	1.75325e+06	1.62701e+06
1	Q9ESE1	Lipopolysaccharide-responsive and beige-like anchor protein OS=Mus musculus GN=Lrba PE=1 SV=1 - [LRBA_MOUSE]	4	64	79	3	37099	66777	66788	46578	54665	59250	59356	64930	273436	88987	81787	33268.1	65381.3	61611.1	51273	55996	62066.2	60869.6	64802.4	274214	92126.5
1	Q8CIB5	Fermitin family homolog 2 OS=Mus musculus GN=Fermt2 PE=1 SV=1 - [FERM2_MOUSE]	24	40	79	38	2293485	1113050	2201666	1441712	1732466	1416566	1308658	1416416	1101454	1195438	1522091	2.05666e+06	1.08979e+06	2.03101e+06	1.58703e+06	1.77465e+06	1.4839e+06	1.34203e+06	1.41363e+06	1.10459e+06	1.23761e+06
1	Q3UHU5	Microtubule cross-linking factor 1 OS=Mus musculus GN=Mtcl1 PE=1 SV=1 - [MTCL1_MOUSE]	1	62	79	1	46260	106400	46030	60760	53690	59870	58700	50890	80770	40500	60387	41483.2	104176	42462.1	66884.5	54997.2	62715.7	60196.8	50790	80999.9	41928.9
1	P41233	ATP-binding cassette sub-family A member 1 OS=Mus musculus GN=Abca1 PE=1 SV=4 - [ABCA1_MOUSE]	4	61	79	4	31155	20002	34797	26638	31827	33059	31282	28437	39087	21370	29765	27937.9	19583.9	32099.8	29323.1	32601.9	34630.3	32079.7	28381.1	39198.2	22124
1	P42932	T-complex protein 1 subunit theta OS=Mus musculus GN=Cct8 PE=1 SV=3 - [TCPQ_MOUSE]	23	41	79	41	3459218	3466429	2875088	4145305	3449933	3101900	3227585	3107365	2908573	2890745	3263214	3.10202e+06	3.39398e+06	2.65223e+06	4.56314e+06	3.53393e+06	3.24933e+06	3.30989e+06	3.10126e+06	2.91685e+06	2.99273e+06
1	P19157	Glutathione S-transferase P 1 OS=Mus musculus GN=Gstp1 PE=1 SV=2 - [GSTP1_MOUSE]	9	13	78	52	3762329	3829501	4980753	4395545	4022855	4062150	3464782	3989459	3939125	3988927	4043543	3.37383e+06	3.74946e+06	4.59468e+06	4.83861e+06	4.1208e+06	4.25523e+06	3.55313e+06	3.98162e+06	3.95034e+06	4.12966e+06
1	Q8BKI2	Trinucleotide repeat-containing gene 6B protein OS=Mus musculus GN=Tnrc6b PE=1 SV=2 - [TNR6B_MOUSE]	2	40	78	2	2	1928	1050	483	2	2	462	456	2	967	535	1.79348	1887.7	968.612	531.685	2.0487	2.09506	473.781	455.104	2.00569	1001.12
1	Q811L6	Microtubule-associated serine/threonine-protein kinase 4 OS=Mus musculus GN=Mast4 PE=1 SV=3 - [MAST4_MOUSE]	1	64	78	1	1420	3506	2398	1504	2496	3468	2484	3626	3834	7586	3232	1273.37	3432.72	2212.13	1655.6	2556.77	3632.84	2547.34	3618.88	3844.91	7853.64
1	Q9Z0R4	Intersectin-1 OS=Mus musculus GN=Itsn1 PE=1 SV=2 - [ITSN1_MOUSE]	21	55	78	20	463205	305072	439890	400648	399850	345233	406444	339029	340667	366012	380605	415374	298696	405793	441033	409586	361642	416808	338363	341637	378925
1	P11983	T-complex protein 1 subunit alpha OS=Mus musculus GN=Tcp1 PE=1 SV=3 - [TCPA_MOUSE]	22	37	78	46	2018285	1908088	1777126	2510917	2093779	1820953	1942439	1854260	1848139	1810798	1958478	1.80988e+06	1.86821e+06	1.63938e+06	2.76401e+06	2.14476e+06	1.9075e+06	1.99197e+06	1.85062e+06	1.8534e+06	1.87468e+06
1	Q5SSH7	Zinc finger ZZ-type and EF-hand domain-containing protein 1 OS=Mus musculus GN=Zzef1 PE=1 SV=2 - [ZZEF1_MOUSE]	1	62	78	1	127400	10630	38240	80670	48520	64680	147300	53700	115600	7427	69417	114245	10407.8	35275.9	88801.4	49701.4	67754.3	151056	53594.5	115929	7689.03
1	O08529	Calpain-2 catalytic subunit OS=Mus musculus GN=Capn2 PE=1 SV=4 - [CAN2_MOUSE]	27	37	78	35	2619102	1779452	3210448	2068873	2426917	2132620	1761779	2113788	1756014	1892275	2176127	2.34865e+06	1.74226e+06	2.9616e+06	2.27741e+06	2.48601e+06	2.23398e+06	1.8067e+06	2.10963e+06	1.76101e+06	1.95904e+06
1	Q2EMV9	Poly [ADP-ribose] polymerase 14 OS=Mus musculus GN=Parp14 PE=1 SV=3 - [PAR14_MOUSE]	3	62	77	2	13392	12111	17149	11350	11240	11553	11279	12069	11272	8012	11943	12009.1	11857.9	15819.7	12494.1	11513.7	12102.1	11566.6	12045.3	11304.1	8294.67
1	Q99MZ6	Unconventional myosin-VIIb OS=Mus musculus GN=Myo7b PE=1 SV=3 - [MYO7B_MOUSE]	1	54	77	1	321600	133800	338700	357700	444100	285300	305900	300700	190200	253200	293120	288391	131003	312447	393755	454913	298860	313700	300109	190741	262133
1	Q80SU7	Interferon-induced very large GTPase 1 OS=Mus musculus GN=Gvin1 PE=1 SV=1 - [GVIN1_MOUSE]	6	62	77	6	89465	146774	155337	96123	92051	118358	105561	128084	145440	102354	117955	80226.8	143706	143296	105812	94292.3	123984	108253	127832	145854	105965
1	P49817	Caveolin-1 OS=Mus musculus GN=Cav1 PE=1 SV=1 - [CAV1_MOUSE]	8	11	77	59	24249376	11504654	19724420	22029427	30510291	20926310	23133159	21536213	19892511	14790392	20829675	2.17454e+07	1.12642e+07	1.81955e+07	2.425e+07	3.12532e+07	2.19209e+07	2.3723e+07	2.14939e+07	1.99491e+07	1.53122e+07
1	Q8BMJ2	Leucine--tRNA ligase, cytoplasmic OS=Mus musculus GN=Lars PE=1 SV=2 - [SYLC_MOUSE]	17	51	76	19	482161	434325	459964	484124	435929	405987	436680	401440	437753	250946	422931	432373	425247	424311	532923	446543	425284	447815	400651	438999	259800
1	E9Q8I9	Protein furry homolog OS=Mus musculus GN=Fry PE=1 SV=1 - [FRY_MOUSE]	6	74	76	5	90745	92025	107329	64339	85791	80585	96110	76464	83825	52970	83018	81374.6	90101.5	99009.7	70824.2	87879.8	84415.2	98560.8	76313.8	84063.6	54838.8
1	Q58A65	C-Jun-amino-terminal kinase-interacting protein 4 OS=Mus musculus GN=Spag9 PE=1 SV=2 - [JIP4_MOUSE]	20	54	76	24	299383	209147	364334	217485	228822	235159	213446	237782	223201	256993	248575	268468	204776	336094	239407	234393	246336	218889	237315	223836	266060
1	P24527	Leukotriene A-4 hydrolase OS=Mus musculus GN=Lta4h PE=1 SV=4 - [LKHA4_MOUSE]	21	29	76	46	6343390	5039292	7735691	4765227	4708746	4537973	3711598	4748841	4525338	5661179	5177727	5.68837e+06	4.93396e+06	7.13608e+06	5.24555e+06	4.82339e+06	4.75367e+06	3.80624e+06	4.73951e+06	4.53822e+06	5.86091e+06
1	A2AF47	Dedicator of cytokinesis protein 11 OS=Mus musculus GN=Dock11 PE=1 SV=1 - [DOC11_MOUSE]	3	55	76	3	10899	7096	7408	7970	7940	10056	10375	8356	6323	5976	8240	9773.56	6947.68	6833.79	8773.36	8133.32	10534	10639.6	8339.58	6340.99	6186.84
1	P11881	Inositol 1,4,5-trisphosphate receptor type 1 OS=Mus musculus GN=Itpr1 PE=1 SV=2 - [ITPR1_MOUSE]	3	67	76	2	93980	118410	156360	76460	95910	93670	75320	91610	118080	57660	97746	84275.5	115935	144240	84167	98245.2	98122.2	77240.6	91430	118416	59694.3
1	Q5F226	Protocadherin Fat 2 OS=Mus musculus GN=Fat2 PE=1 SV=1 - [FAT2_MOUSE]	2	53	76	2	113450	66010	94630	76240	82050	85390	68690	84670	86080	97690	85490	101735	64630.3	87295	83924.8	84047.8	89448.6	70441.6	84503.6	86325	101137
1	Q5S003	Sperm-associated antigen 17 OS=Mus musculus GN=Spag17 PE=1 SV=2 - [SPG17_MOUSE]	1	63	76	1	2180	9910	4443	2959	3751	7388	7537	7069	6675	3349	5526	1954.89	9702.87	4098.61	3257.26	3842.33	7739.16	7729.19	7055.11	6694	3467.16
1	Q99MI1	ELKS/Rab6-interacting/CAST family member 1 OS=Mus musculus GN=Erc1 PE=1 SV=1 - [RB6I2_MOUSE]	18	60	76	19	288605	373054	359498	268946	292928	292376	332056	293705	337123	289215	312751	258803	365257	331632	296055	300060	306273	340523	293128	338082	299419
1	E9PZJ8	Activating signal cointegrator 1 complex subunit 3 OS=Mus musculus GN=Ascc3 PE=1 SV=1 - [ASCC3_MOUSE]	1	63	76	1	2103	3062	3453	2553	3167	3332	2601	3355	1924	2487	2804	1885.84	2998	3185.35	2810.34	3244.11	3490.37	2667.32	3348.41	1929.48	2574.74
1	Q9D1A2	Cytosolic non-specific dipeptidase OS=Mus musculus GN=Cndp2 PE=1 SV=1 - [CNDP2_MOUSE]	19	26	76	43	2307570	1925918	3216827	1758590	1767891	1755241	1828452	1836740	1444388	1954984	1979660	2.06929e+06	1.88566e+06	2.96748e+06	1.93585e+06	1.81094e+06	1.83867e+06	1.87508e+06	1.83313e+06	1.4485e+06	2.02396e+06
1	Q62417	Sorbin and SH3 domain-containing protein 1 OS=Mus musculus GN=Sorbs1 PE=1 SV=2 - [SRBS1_MOUSE]	26	48	76	41	1324667	557962	1122496	1004911	1365282	933694	920239	936196	605071	1040140	981066	1.18788e+06	546300	1.03549e+06	1.1062e+06	1.39852e+06	978073	943705	934356	606793	1.07684e+06
1	Q9Z1K7	Adenomatous polyposis coli protein 2 OS=Mus musculus GN=Apc2 PE=1 SV=1 - [APC2_MOUSE]	2	60	76	2	15558	48840	14284	11246	12568	16107	13985	16208	21184	11998	18198	13951.5	47819.2	13176.8	12379.6	12874	16872.6	14341.6	16176.2	21244.3	12421.3
1	Q64511	DNA topoisomerase 2-beta OS=Mus musculus GN=Top2b PE=1 SV=2 - [TOP2B_MOUSE]	3	56	75	3	51135	76400	40658	77868	63588	73380	116820	67715	81830	54881	70428	45854.8	74803.1	37506.5	85716.9	65136.2	76867.8	119799	67581.9	82062.9	56817.3
1	P70670	Nascent polypeptide-associated complex subunit alpha, muscle-specific form OS=Mus musculus GN=Naca PE=1 SV=2 - [NACAM_MOUSE]	5	53	75	10	1471284	1282735	1787607	1256452	1178667	1231111	1189931	1310663	1136581	1558152	1340318	1.31936e+06	1.25592e+06	1.64905e+06	1.3831e+06	1.20737e+06	1.28963e+06	1.22027e+06	1.30809e+06	1.13982e+06	1.61313e+06
1	Q69Z37	Sterile alpha motif domain-containing protein 9-like OS=Mus musculus GN=Samd9l PE=1 SV=2 - [SAM9L_MOUSE]	8	55	75	8	125871	83324	146960	83797	98476	96449	91756	93816	86081	90222	99675	112873	81582.4	135569	92243.6	100874	101033	94095.7	93631.7	86326	93405.1
1	A2A8L1	Chromodomain-helicase-DNA-binding protein 5 OS=Mus musculus GN=Chd5 PE=1 SV=1 - [CHD5_MOUSE]	1	63	75	0	0	0	0	0	0	0	0	0	0	0	0	0	0	0	0	0	0	0	0	0	0
1	P15626	Glutathione S-transferase Mu 2 OS=Mus musculus GN=Gstm2 PE=1 SV=2 - [GSTM2_MOUSE]	14	22	75	30	6168240	4613450	6385252	5348278	5290757	5031397	3447141	5390949	3143927	4753397	4957279	5.5313e+06	4.51702e+06	5.89032e+06	5.88737e+06	5.41958e+06	5.27054e+06	3.53504e+06	5.38036e+06	3.15287e+06	4.9211e+06
1	Q8CFX1	GDH/6PGL endoplasmic bifunctional protein OS=Mus musculus GN=H6pd PE=1 SV=2 - [G6PE_MOUSE]	20	42	75	32	1981049	2701122	1653939	1824346	2130764	1943300	2426622	1980967	1877868	1711616	2023159	1.77648e+06	2.64466e+06	1.52574e+06	2.00824e+06	2.18264e+06	2.03567e+06	2.4885e+06	1.97707e+06	1.88321e+06	1.772e+06
1	Q80YV3	Transformation/transcription domain-associated protein OS=Mus musculus GN=Trrap PE=1 SV=2 - [TRRAP_MOUSE]	1	61	75	1	1298	4087	2450	2200	2590	3406	2562	2922	3595	4253	2936	1163.97	4001.58	2260.09	2421.76	2653.06	3567.89	2627.33	2916.26	3605.23	4403.05
1	Q05816	Fatty acid-binding protein, epidermal OS=Mus musculus GN=Fabp5 PE=1 SV=3 - [FABP5_MOUSE]	9	12	75	52	15007196	4276599	14077869	5504650	6434107	6569582	3312085	6639435	3039348	7644351	7250522	1.34575e+07	4.18721e+06	1.29867e+07	6.05951e+06	6.59076e+06	6.88184e+06	3.39654e+06	6.62639e+06	3.048e+06	7.91405e+06
1	P39054	Dynamin-2 OS=Mus musculus GN=Dnm2 PE=1 SV=2 - [DYN2_MOUSE]	12	49	75	14	406046	221215	445173	279273	330646	293185	305741	292686	238851	172258	298507	364117	216591	410667	307423	338697	307120	313537	292111	239531	178335
1	Q62209	Synaptonemal complex protein 1 OS=Mus musculus GN=Sycp1 PE=1 SV=2 - [SYCP1_MOUSE]	2	50	75	1	550200	330900	547400	374900	377900	376100	371400	411900	255500	339500	393570	493386	323984	504970	412689	387101	393976	380871	411091	256227	351478
1	A2ALU4	Protein Shroom2 OS=Mus musculus GN=Shroom2 PE=1 SV=1 - [SHRM2_MOUSE]	2	51	75	1	4447	3664	3735	2224	4635	3812	4463	3541	6105	1769	3840	3987.8	3587.42	3445.49	2448.17	4747.85	3993.19	4576.8	3534.04	6122.37	1831.41
1	P51660	Peroxisomal multifunctional enzyme type 2 OS=Mus musculus GN=Hsd17b4 PE=1 SV=3 - [DHB4_MOUSE]	21	37	75	44	3955686	3317092	3693597	2429718	3334720	3436641	3593696	3691813	3247768	3735465	3443619	3.54722e+06	3.24776e+06	3.4073e+06	2.67463e+06	3.41591e+06	3.59999e+06	3.68533e+06	3.68456e+06	3.25701e+06	3.86726e+06
1	Q61830	Macrophage mannose receptor 1 OS=Mus musculus GN=Mrc1 PE=1 SV=2 - [MRC1_MOUSE]	22	52	75	30	1202579	1290662	1339141	1059152	1132506	1237864	1277942	1319084	1491889	1112265	1246308	1.0784e+06	1.26369e+06	1.23534e+06	1.16591e+06	1.16008e+06	1.2967e+06	1.31053e+06	1.31649e+06	1.49613e+06	1.15151e+06
1	P45376	Aldose reductase OS=Mus musculus GN=Akr1b1 PE=1 SV=3 - [ALDR_MOUSE]	17	23	75	50	11030153	3867905	7256718	9940905	9765717	6634512	6629637	7287939	4095670	5981110	7249027	9.89117e+06	3.78706e+06	6.69423e+06	1.09429e+07	1.00035e+07	6.94985e+06	6.79869e+06	7.27362e+06	4.10733e+06	6.19213e+06
1	P09405	Nucleolin OS=Mus musculus GN=Ncl PE=1 SV=2 - [NUCL_MOUSE]	22	40	75	37	2553228	4094095	3592574	2848755	2545536	3061035	2765903	3274364	3096949	4013464	3184590	2.28958e+06	4.00852e+06	3.31411e+06	3.1359e+06	2.60751e+06	3.20653e+06	2.83643e+06	3.26793e+06	3.10576e+06	4.15506e+06
1	Q9ESD7	Dysferlin OS=Mus musculus GN=Dysf PE=1 SV=3 - [DYSF_MOUSE]	15	61	75	16	137544	92799	96993	133050	196404	133532	165963	144194	119692	96970	131714	123341	90859.4	89474.8	146461	201186	139879	170195	143911	120033	100391
1	Q6PDI5	Proteasome-associated protein ECM29 homolog OS=Mus musculus GN=Ecm29 PE=1 SV=3 - [ECM29_MOUSE]	11	61	75	14	108907	114264	144565	100714	108778	99916	98947	105834	110630	89284	108184	97661.2	111876	133359	110866	111427	104665	101470	105626	110945	92434
1	Q60864	Stress-induced-phosphoprotein 1 OS=Mus musculus GN=Stip1 PE=1 SV=1 - [STIP1_MOUSE]	22	45	74	34	3604900	2947061	3658899	3494145	3095688	2942339	2451175	3070775	2732228	3128220	3112543	3.23265e+06	2.88546e+06	3.37529e+06	3.84635e+06	3.17106e+06	3.08219e+06	2.51368e+06	3.06474e+06	2.74e+06	3.23859e+06
1	Q61739	Integrin alpha-6 OS=Mus musculus GN=Itga6 PE=1 SV=3 - [ITA6_MOUSE]	21	48	74	26	758139	498647	613473	744838	1026561	707393	843623	731447	699864	646126	727011	679853	488225	565921	819916	1.05156e+06	741016	865135	730010	701856	668922
1	Q80XJ3	Tetratricopeptide repeat protein 28 OS=Mus musculus GN=Ttc28 PE=1 SV=3 - [TTC28_MOUSE]	1	58	74	1	15390	15870	23090	19390	20720	19810	18190	18250	21640	7105	17946	13800.8	15538.3	21300.2	21344.5	21224.5	20751.6	18653.8	18214.1	21701.6	7355.67
1	Q6A009	E3 ubiquitin-protein ligase listerin OS=Mus musculus GN=Ltn1 PE=1 SV=3 - [LTN1_MOUSE]	1	48	74	0	0	0	0	0	0	0	0	0	0	0	0	0	0	0	0	0	0	0	0	0	0
1	O54774	AP-3 complex subunit delta-1 OS=Mus musculus GN=Ap3d1 PE=1 SV=1 - [AP3D1_MOUSE]	12	45	74	17	385416	325889	463404	367395	380246	350582	340865	356010	348881	350652	366934	345618	319077	427484	404428	389504	367245	349557	355310	349874	363023
1	Q9CWJ9	Bifunctional purine biosynthesis protein PURH OS=Mus musculus GN=Atic PE=1 SV=2 - [PUR9_MOUSE]	22	33	74	46	1869344	1594467	1709147	1429867	1540715	1479371	1359006	1492255	1286942	1721157	1548227	1.67631e+06	1.56114e+06	1.57667e+06	1.57399e+06	1.57823e+06	1.54969e+06	1.39366e+06	1.48932e+06	1.2906e+06	1.78188e+06
1	Q9DBG3	AP-2 complex subunit beta OS=Mus musculus GN=Ap2b1 PE=1 SV=1 - [AP2B1_MOUSE]	12	42	74	16	435094	351146	486587	406845	425171	381427	389232	368332	343709	327132	391467	390166	343807	448871	447854	435523	399556	399157	367608	344687	338674
1	Q8BH95	Enoyl-CoA hydratase, mitochondrial OS=Mus musculus GN=Echs1 PE=1 SV=1 - [ECHM_MOUSE]	14	21	74	48	5286498	8464808	4011013	4380231	4849228	4955191	5734398	5048845	6711825	3092087	5253412	4.74061e+06	8.28788e+06	3.70011e+06	4.82175e+06	4.9673e+06	5.19071e+06	5.88062e+06	5.03892e+06	6.73093e+06	3.20118e+06
1	Q9EPN1	Neurobeachin OS=Mus musculus GN=Nbea PE=1 SV=1 - [NBEA_MOUSE]	1	52	74	1	4773	4821	5813	5053	5144	4680	4209	4602	9285	6121	5450	4280.14	4720.23	5362.42	5562.33	5269.25	4902.44	4316.33	4592.96	9311.42	6336.95
1	Q9DBM2	Peroxisomal bifunctional enzyme OS=Mus musculus GN=Ehhadh PE=1 SV=4 - [ECHP_MOUSE]	24	40	74	31	973936	2158309	1658752	923515	894544	1292657	998419	1355549	2170070	1113110	1353886	873367	2.1132e+06	1.53018e+06	1.0166e+06	916324	1.3541e+06	1.02388e+06	1.35289e+06	2.17625e+06	1.15238e+06
1	Q8CIE6	Coatomer subunit alpha OS=Mus musculus GN=Copa PE=1 SV=2 - [COPA_MOUSE]	35	61	74	36	1663085	1172422	2114416	1268874	1468660	1387414	1419503	1396129	1301337	958181	1415002	1.49135e+06	1.14792e+06	1.95052e+06	1.39677e+06	1.50442e+06	1.45336e+06	1.4557e+06	1.39339e+06	1.30504e+06	991987
1	Q61001	Laminin subunit alpha-5 OS=Mus musculus GN=Lama5 PE=1 SV=4 - [LAMA5_MOUSE]	5	60	74	4	13579	14675	13091	13800	16670	17730	19773	19443	20338	9007	15810	12176.8	14368.3	12076.3	15191	17075.9	18572.7	20277.2	19404.8	20395.9	9324.78
1	Q64514	Tripeptidyl-peptidase 2 OS=Mus musculus GN=Tpp2 PE=1 SV=3 - [TPP2_MOUSE]	32	50	73	32	1836806	1142803	1629352	2302162	1697216	1421423	1204633	1501598	1389214	1092195	1521740	1.64714e+06	1.11892e+06	1.50306e+06	2.53422e+06	1.73854e+06	1.48898e+06	1.23535e+06	1.49865e+06	1.39317e+06	1.13073e+06
1	Q8R151	NFX1-type zinc finger-containing protein 1 OS=Mus musculus GN=Znfx1 PE=1 SV=3 - [ZNFX1_MOUSE]	2	60	73	2	76330	37132	61000	143720	117320	106590	160300	97240	98190	56430	95425	68448.1	36355.9	56271.7	158207	120177	111656	164388	97048.9	98469.4	58420.9
1	Q6A065	Centrosomal protein of 170 kDa OS=Mus musculus GN=Cep170 PE=1 SV=2 - [CE170_MOUSE]	3	57	73	4	14411	29519	17343	17642	17500	47296	19647	19379	37283	49679	26970	12922.9	28902	15998.7	19420.3	17926.1	49544	20148	19340.9	37389.1	51431.7
1	Q6WKZ8	E3 ubiquitin-protein ligase UBR2 OS=Mus musculus GN=Ubr2 PE=1 SV=2 - [UBR2_MOUSE]	3	48	73	4	115273	101170	128699	115568	108727	109444	96745	103999	114959	119766	111435	103370	99055.4	118723	127217	111374	114646	99212	103795	115286	123991
1	P80318	T-complex protein 1 subunit gamma OS=Mus musculus GN=Cct3 PE=1 SV=1 - [TCPG_MOUSE]	19	40	73	28	700005	636267	643889	852385	764102	654678	641079	639335	609927	505846	664751	627722	622968	593980	938304	782706	685795	657426	638079	611663	523693
1	Q9QUR6	Prolyl endopeptidase OS=Mus musculus GN=Prep PE=1 SV=1 - [PPCE_MOUSE]	24	39	73	36	1048113	596995	943916	734386	774948	696403	668746	743096	605115	699893	751161	939884	584517	870751	808411	793816	729503	685799	741636	606837	724586
1	Q6AW69	Cingulin-like protein 1 OS=Mus musculus GN=Cgnl1 PE=1 SV=2 - [CGNL1_MOUSE]	4	55	73	4	15461	14251	14871	17147	16240	19640	14243	22068	48251	19288	20146	13864.5	13953.1	13718.3	18875.4	16635.4	20573.5	14606.2	22024.6	48388.3	19968.5
1	P00920	Carbonic anhydrase 2 OS=Mus musculus GN=Ca2 PE=1 SV=4 - [CAH2_MOUSE]	12	14	73	41	5127959	4328139	2374324	4017170	5475136	5279222	6163121	5472433	6771843	5844539	5085388	4.59844e+06	4.23767e+06	2.19028e+06	4.42209e+06	5.60844e+06	5.53015e+06	6.32028e+06	5.46168e+06	6.79112e+06	6.05074e+06
1	Q8C2E7	WASH complex subunit strumpellin OS=Mus musculus GN=Kiaa0196 PE=1 SV=2 - [STRUM_MOUSE]	4	51	73	4	235087	123754	148993	166835	233222	229798	244080	249677	143540	329555	210454	210812	121167	137444	183652	238900	240720	250304	249186	143949	341182
1	Q8BZN6	Dedicator of cytokinesis protein 10 OS=Mus musculus GN=Dock10 PE=1 SV=3 - [DOC10_MOUSE]	1	62	73	1	1	1	873	1	998	1	1	1007	1	1	289	0.896739	0.979098	805.332	1.1008	1022.3	1.04753	1.0255	1005.02	1.00285	1.03528
1	Q8QZT1	Acetyl-CoA acetyltransferase, mitochondrial OS=Mus musculus GN=Acat1 PE=1 SV=1 - [THIL_MOUSE]	15	22	73	52	5821175	5749209	3339784	5272009	5493392	6979309	8261575	10425142	10541717	8494809	7037812	5.22008e+06	5.62904e+06	3.08091e+06	5.80342e+06	5.62715e+06	7.31104e+06	8.47224e+06	1.04047e+07	1.05717e+07	8.79451e+06
1	P35441	Thrombospondin-1 OS=Mus musculus GN=Thbs1 PE=1 SV=1 - [TSP1_MOUSE]	24	45	73	26	571027	377745	391003	444187	578554	528566	632918	534147	933486	836652	582828	512062	369850	360695	488960	592641	553689	649057	533097	936143	866170
1	Q7TMK9	Heterogeneous nuclear ribonucleoprotein Q OS=Mus musculus GN=Syncrip PE=1 SV=2 - [HNRPQ_MOUSE]	17	35	73	35	1977400	1523913	2245041	1403136	1523033	1536315	1593309	1564418	1802466	1355463	1652449	1.77321e+06	1.49206e+06	2.07102e+06	1.54457e+06	1.56012e+06	1.60934e+06	1.63394e+06	1.56134e+06	1.8076e+06	1.40329e+06
1	Q02788	Collagen alpha-2(VI) chain OS=Mus musculus GN=Col6a2 PE=1 SV=3 - [CO6A2_MOUSE]	14	44	73	27	965640	1866415	1066074	1282793	1068081	1354235	1967050	1436893	2016514	731577	1375527	865927	1.8274e+06	983440	1.4121e+06	1.09409e+06	1.4186e+06	2.01721e+06	1.43407e+06	2.02225e+06	757388
1	Q922F4	Tubulin beta-6 chain OS=Mus musculus GN=Tubb6 PE=1 SV=1 - [TBB6_MOUSE]	4	23	72	4	94950	76340	87420	63586	71031	79468	73338	80134	51063	81750	75908	85145.4	74744.4	80643.9	69995.3	72760.5	83245.2	75208.1	79976.5	51208.3	84634.2
1	P52332	Tyrosine-protein kinase JAK1 OS=Mus musculus GN=Jak1 PE=1 SV=1 - [JAK1_MOUSE]	2	49	72	2	26531	23151	30248	43540	35135	28010	36793	28483	32699	18151	30274	23791.4	22667.1	27903.4	47928.7	35990.5	29341.3	37731.2	28427	32792.1	18791.4
1	P17427	AP-2 complex subunit alpha-2 OS=Mus musculus GN=Ap2a2 PE=1 SV=2 - [AP2A2_MOUSE]	14	38	72	21	1522431	1385175	1833902	1313723	1551655	1295016	1558663	1394744	1476200	1285662	1461717	1.36522e+06	1.35622e+06	1.69175e+06	1.44614e+06	1.58943e+06	1.35657e+06	1.59841e+06	1.392e+06	1.4804e+06	1.33102e+06
1	B2RQC6	CAD protein OS=Mus musculus GN=Cad PE=1 SV=1 - [PYR1_MOUSE]	17	56	72	19	429122	325444	455169	435748	391883	397515	376173	387085	330777	356936	388585	384810	318642	419888	479671	401425	416409	385765	386324	331718	369529
1	P18242	Cathepsin D OS=Mus musculus GN=Ctsd PE=1 SV=1 - [CATD_MOUSE]	18	28	72	44	6001943	4077583	6882867	2805210	3118566	3760419	2492637	3957457	3029468	4831380	4095753	5.38218e+06	3.99236e+06	6.34936e+06	3.08797e+06	3.1945e+06	3.93915e+06	2.5562e+06	3.94968e+06	3.03809e+06	5.00184e+06
1	Q5HZI1	Microtubule-associated tumor suppressor 1 homolog OS=Mus musculus GN=Mtus1 PE=1 SV=2 - [MTUS1_MOUSE]	3	54	72	4	42143	42050	28404	44003	59829	47774	58460	45174	48578	24466	44088	37791.3	41171.1	26202.3	48438.4	61285.7	50044.7	59950.7	45085.2	48716.2	25329.2
1	P14873	Microtubule-associated protein 1B OS=Mus musculus GN=Map1b PE=1 SV=2 - [MAP1B_MOUSE]	12	54	72	10	67019	101917	100951	106657	74011	94715	105276	86913	105390	94561	93741	60098.6	99786.8	93126.1	117408	75813	99216.9	107960	86742.2	105690	97897.2
1	O35643	AP-1 complex subunit beta-1 OS=Mus musculus GN=Ap1b1 PE=1 SV=2 - [AP1B1_MOUSE]	12	41	72	13	448641	428625	600491	434856	422893	450431	428269	445413	426569	563176	464936	402314	419666	553946	478689	433190	471840	439190	444538	427783	583045
1	Q9D0I9	Arginine--tRNA ligase, cytoplasmic OS=Mus musculus GN=Rars PE=1 SV=2 - [SYRC_MOUSE]	20	45	72	31	1555316	1049899	1710099	1263857	1325227	1196880	1228128	1328223	1190875	1138927	1298743	1.39471e+06	1.02795e+06	1.57755e+06	1.39125e+06	1.35749e+06	1.25377e+06	1.25944e+06	1.32561e+06	1.19426e+06	1.17911e+06
1	Q3UH93	Plexin-D1 OS=Mus musculus GN=Plxnd1 PE=1 SV=1 - [PLXD1_MOUSE]	1	53	72	0	0	0	0	0	0	0	0	0	0	0	0	0	0	0	0	0	0	0	0	0	0
1	Q9WU78	Programmed cell death 6-interacting protein OS=Mus musculus GN=Pdcd6ip PE=1 SV=3 - [PDC6I_MOUSE]	25	42	72	35	3476871	1928077	3233154	2558815	2423687	2453903	2469782	2520574	2299412	1842792	2520707	3.11785e+06	1.88778e+06	2.98254e+06	2.81674e+06	2.4827e+06	2.57054e+06	2.53276e+06	2.51562e+06	2.30596e+06	1.90781e+06
1	Q9R0H0	Peroxisomal acyl-coenzyme A oxidase 1 OS=Mus musculus GN=Acox1 PE=1 SV=5 - [ACOX1_MOUSE]	20	30	72	38	1914236	5149455	2486964	1643596	1868894	2653554	3386977	2706042	4194292	1613763	2761777	1.71657e+06	5.04182e+06	2.29419e+06	1.80927e+06	1.9144e+06	2.77968e+06	3.47334e+06	2.70072e+06	4.20623e+06	1.6707e+06
1	Q3UQ44	Ras GTPase-activating-like protein IQGAP2 OS=Mus musculus GN=Iqgap2 PE=1 SV=2 - [IQGA2_MOUSE]	13	55	72	14	132691	108578	226457	108362	122213	128761	170132	141080	166572	97517	140236	118989	106309	208904	119285	125189	134881	174470	140803	167046	100957
1	Q7TT50	Serine/threonine-protein kinase MRCK beta OS=Mus musculus GN=Cdc42bpb PE=1 SV=2 - [MRCKB_MOUSE]	10	62	72	10	100650	69055	111908	86555	102420	88552	108687	94767	104361	75553	94251	90256.8	67611.6	103234	95279.6	104914	92760.9	111458	94580.8	104658	78218.6
1	Q99PV0	Pre-mRNA-processing-splicing factor 8 OS=Mus musculus GN=Prpf8 PE=1 SV=2 - [PRP8_MOUSE]	8	54	72	8	111596	81884	109211	120219	113008	110605	124727	104687	125767	119792	112150	100073	80172.5	100746	132337	115760	115862	127907	104481	126125	124018
1	Q99LC5	Electron transfer flavoprotein subunit alpha, mitochondrial OS=Mus musculus GN=Etfa PE=1 SV=2 - [ETFA_MOUSE]	13	16	71	56	8322174	11860970	7924857	6844420	7045835	7882211	7862388	9162024	10397051	6267327	8356926	7.46282e+06	1.16131e+07	7.31058e+06	7.53432e+06	7.21739e+06	8.25686e+06	8.06288e+06	9.14402e+06	1.04266e+07	6.48844e+06
1	Q5SW19	Clustered mitochondria protein homolog OS=Mus musculus GN=Cluh PE=1 SV=2 - [CLU_MOUSE]	21	53	71	22	258780	234760	273480	218005	229359	235534	233095	227649	293783	180662	238511	232058	229853	252282	239979	234943	246729	239039	227202	294619	187036
1	Q2PZL6	Protocadherin Fat 4 OS=Mus musculus GN=Fat4 PE=1 SV=2 - [FAT4_MOUSE]	1	58	71	1	44570	11640	35980	34680	56310	41680	44670	51210	44130	58620	42349	39967.7	11396.7	33191.1	38175.7	57681	43661.1	45809.1	51109.4	44255.6	60688.2
1	Q9EQH3	Vacuolar protein sorting-associated protein 35 OS=Mus musculus GN=Vps35 PE=1 SV=1 - [VPS35_MOUSE]	15	43	71	25	632599	561403	781175	546488	638412	535591	523021	568135	538027	530881	585573	567276	549669	720624	601573	653956	561048	536358	567019	539558	549611
1	Q3UU96	Serine/threonine-protein kinase MRCK alpha OS=Mus musculus GN=Cdc42bpa PE=1 SV=2 - [MRCKA_MOUSE]	1	49	71	1	1182	2263	944	1471	1916	2227	1243	1594	1667	1131	1564	1059.95	2215.7	870.828	1619.27	1962.65	2332.85	1274.7	1590.87	1671.74	1170.9
1	Q6PNC0	DmX-like protein 1 OS=Mus musculus GN=Dmxl1 PE=1 SV=1 - [DMXL1_MOUSE]	2	48	71	2	25984	16238	23802	21076	23367	23498	22343	23559	19928	27006	22680	23300.9	15898.6	21957.1	23200.4	23935.9	24614.9	22912.7	23512.7	19984.7	27958.8
1	Q9EP71	Ankycorbin OS=Mus musculus GN=Rai14 PE=1 SV=1 - [RAI14_MOUSE]	1	46	70	1	37940	1125	4414	35880	26170	11020	28930	10100	23400	1	17898	34022.3	1101.49	4071.86	39496.6	26807.2	11543.8	29667.7	10080.2	23466.6	1.03528
1	Q61035	Histidine--tRNA ligase, cytoplasmic OS=Mus musculus GN=Hars PE=1 SV=2 - [SYHC_MOUSE]	19	46	70	27	1214230	839545	1271698	937858	937174	952416	801096	923371	833963	985086	969644	1.08885e+06	821997	1.17313e+06	1.03239e+06	959992	997685	821524	921557	836336	1.01984e+06
1	Q9JLJ2	4-trimethylaminobutyraldehyde dehydrogenase OS=Mus musculus GN=Aldh9a1 PE=1 SV=1 - [AL9A1_MOUSE]	21	33	70	42	2572707	2665166	2545806	2295913	2245641	1989679	1802585	2051255	2058316	1726164	2195323	2.30705e+06	2.60946e+06	2.34847e+06	2.52734e+06	2.30032e+06	2.08425e+06	1.84855e+06	2.04722e+06	2.06417e+06	1.78706e+06
1	Q8BXL9	Intermediate filament family orphan 1 OS=Mus musculus GN=Iffo1 PE=2 SV=1 - [IFFO1_MOUSE]	1	16	70	2	739000	537400	630700	544700	528300	464200	462700	508900	415000	490100	532100	662690	526168	581813	599605	541163	486264	474499	507900	416181	507391
1	A3KGV1	Outer dense fiber protein 2 OS=Mus musculus GN=Odf2 PE=1 SV=1 - [ODFP2_MOUSE]	10	45	70	11	38878	17927	20745	209955	54481	352983	93781	356143	14510	36025	119543	34863.4	17552.3	19137	231118	55807.5	369760	96172.4	355443	14551.3	37296
1	P11352	Glutathione peroxidase 1 OS=Mus musculus GN=Gpx1 PE=1 SV=2 - [GPX1_MOUSE]	13	14	70	50	5477950	3677880	5136210	4564945	4992958	4642051	4103841	4827442	4059348	5327009	4680963	4.91229e+06	3.60101e+06	4.73809e+06	5.02508e+06	5.11453e+06	4.86269e+06	4.20849e+06	4.81796e+06	4.0709e+06	5.51495e+06
1	Q8K212	Phosphofurin acidic cluster sorting protein 1 OS=Mus musculus GN=Pacs1 PE=1 SV=2 - [PACS1_MOUSE]	2	18	70	11	686877	630397	330546	565364	710290	718151	937258	735913	1018841	730941	706458	615949	617221	304925	622352	727584	752285	961158	734467	1.02174e+06	756729
1	O88783	Coagulation factor V OS=Mus musculus GN=F5 PE=1 SV=1 - [FA5_MOUSE]	4	54	70	4	50330	89626	29745	48667	70223	70424	111546	67427	114582	52507	70508	45132.9	87752.7	27439.4	53572.5	71932.8	73771.3	114390	67294.5	114908	54359.5
1	P59242	Cingulin OS=Mus musculus GN=Cgn PE=1 SV=1 - [CING_MOUSE]	1	55	70	1	1	1	1	1123	424	1	1026	387	1	1	297	0.896739	0.979098	0.922488	1236.2	434.324	1.04753	1052.16	386.24	1.00285	1.03528
1	P08775	DNA-directed RNA polymerase II subunit RPB1 OS=Mus musculus GN=Polr2a PE=1 SV=3 - [RPB1_MOUSE]	1	54	70	1	1147	2347	2897	2517	1818	2654	2629	2471	1761	2486	2273	1028.56	2297.94	2672.45	2770.71	1862.26	2780.15	2696.04	2466.14	1766.01	2573.71
1	Q78PY7	Staphylococcal nuclease domain-containing protein 1 OS=Mus musculus GN=Snd1 PE=1 SV=1 - [SND1_MOUSE]	24	43	70	36	2419271	1662771	2230131	1771221	1710208	1901791	1561546	1855027	1592627	1729665	1843426	2.16945e+06	1.62802e+06	2.05727e+06	1.94976e+06	1.75185e+06	1.99218e+06	1.60136e+06	1.85138e+06	1.59716e+06	1.79069e+06
1	Q64737	Trifunctional purine biosynthetic protein adenosine-3 OS=Mus musculus GN=Gart PE=1 SV=3 - [PUR2_MOUSE]	21	42	70	32	1950722	1342008	1784716	1489680	1477224	1430890	1300109	1501379	1413019	1348069	1503782	1.74929e+06	1.31396e+06	1.64638e+06	1.63984e+06	1.51319e+06	1.4989e+06	1.33326e+06	1.49843e+06	1.41704e+06	1.39563e+06
1	Q9CW03	Structural maintenance of chromosomes protein 3 OS=Mus musculus GN=Smc3 PE=1 SV=2 - [SMC3_MOUSE]	8	62	69	7	84044	24945	51083	82732	81696	45542	84665	51662	40454	41928	58875	75365.5	24423.6	47123.4	91071.2	83685.1	47706.6	86823.9	51560.5	40569.1	43407.3
1	P40124	Adenylyl cyclase-associated protein 1 OS=Mus musculus GN=Cap1 PE=1 SV=4 - [CAP1_MOUSE]	15	25	69	44	6069173	2576253	5567675	3873275	3616852	3553537	2934896	3617384	3009808	3188036	3800689	5.44246e+06	2.52241e+06	5.13611e+06	4.26369e+06	3.70492e+06	3.72244e+06	3.00973e+06	3.61028e+06	3.01837e+06	3.30051e+06
1	O08749	Dihydrolipoyl dehydrogenase, mitochondrial OS=Mus musculus GN=Dld PE=1 SV=2 - [DLDH_MOUSE]	19	29	69	42	7752734	9734075	5437409	6080125	6222074	6824532	7711773	7426570	8179789	5959458	7132854	6.95218e+06	9.53062e+06	5.01594e+06	6.69299e+06	6.37357e+06	7.14891e+06	7.90842e+06	7.41198e+06	8.20307e+06	6.16971e+06
1	P80314	T-complex protein 1 subunit beta OS=Mus musculus GN=Cct2 PE=1 SV=4 - [TCPB_MOUSE]	15	28	69	34	1146989	1287449	942500	1315754	1071613	1018915	1087280	1004262	1010122	967780	1085266	1.02855e+06	1.26054e+06	869445	1.44838e+06	1.0977e+06	1.06734e+06	1.11501e+06	1.00229e+06	1.013e+06	1.00192e+06
1	Q6EDY6	F-actin-uncapping protein LRRC16A OS=Mus musculus GN=Lrrc16a PE=1 SV=2 - [CARL1_MOUSE]	1	46	69	1	3958	4171	7976	8906	4983	5173	1865	5824	5934	3323	5211	3549.29	4083.82	7357.76	9803.71	5104.33	5418.88	1912.56	5812.56	5950.89	3440.24
1	Q9Z1Q9	Valine--tRNA ligase OS=Mus musculus GN=Vars PE=1 SV=1 - [SYVC_MOUSE]	24	45	69	37	1276023	1174507	1545870	1435588	1279184	1271320	1143174	1250672	1257190	1198564	1283209	1.14426e+06	1.14996e+06	1.42605e+06	1.58029e+06	1.31033e+06	1.33175e+06	1.17232e+06	1.24821e+06	1.26077e+06	1.24085e+06
1	Q99K51	Plastin-3 OS=Mus musculus GN=Pls3 PE=1 SV=3 - [PLST_MOUSE]	18	34	69	35	3295652	2515251	4392548	2296231	2275924	2598302	2486093	2699048	2182900	2198668	2694062	2.95534e+06	2.46268e+06	4.05207e+06	2.52769e+06	2.33134e+06	2.7218e+06	2.54949e+06	2.69374e+06	2.18911e+06	2.27624e+06
1	Q8K2B3	Succinate dehydrogenase [ubiquinone] flavoprotein subunit, mitochondrial OS=Mus musculus GN=Sdha PE=1 SV=1 - [SDHA_MOUSE]	17	30	69	25	1963924	2685087	1942443	2018911	2515668	2460858	3051069	2607977	3171919	1771886	2418974	1.76113e+06	2.62896e+06	1.79188e+06	2.22241e+06	2.57692e+06	2.57782e+06	3.12887e+06	2.60285e+06	3.18095e+06	1.8344e+06
1	P23116	Eukaryotic translation initiation factor 3 subunit A OS=Mus musculus GN=Eif3a PE=1 SV=5 - [EIF3A_MOUSE]	25	53	69	28	1652195	1409034	2096372	1375593	1452857	1529558	1443164	1562337	1543306	1335864	1540028	1.48159e+06	1.37958e+06	1.93388e+06	1.51425e+06	1.48823e+06	1.60226e+06	1.47996e+06	1.55927e+06	1.5477e+06	1.38299e+06
1	Q01149	Collagen alpha-2(I) chain OS=Mus musculus GN=Col1a2 PE=1 SV=2 - [CO1A2_MOUSE]	4	43	69	5	82535	149595	96013	119153	86829	342487	114914	348305	853211	93555	228660	74012.4	146468	88570.8	131163	88943.1	358766	117844	347621	855639	96855.7
1	Q9ESK9	RB1-inducible coiled-coil protein 1 OS=Mus musculus GN=Rb1cc1 PE=1 SV=3 - [RBCC1_MOUSE]	1	49	69	1	2341	1532	2038	2059	1845	1442	2659	1720	1500	1516	1865	2099.27	1499.98	1880.03	2266.54	1889.92	1510.54	2726.8	1716.62	1504.27	1569.49
1	Q8CIZ8	von Willebrand factor OS=Mus musculus GN=Vwf PE=1 SV=2 - [VWF_MOUSE]	14	53	69	14	101188	315735	138973	112830	88072	145960	137975	153117	268660	185091	164760	90739.2	309136	128201	124203	90216.4	152898	141493	152816	269425	191621
1	P60843	Eukaryotic initiation factor 4A-I OS=Mus musculus GN=Eif4a1 PE=1 SV=1 - [IF4A1_MOUSE]	8	28	69	22	1299602	1299397	1473548	885852	987644	1046839	1027800	1067095	1068226	731533	1088754	1.1654e+06	1.27224e+06	1.35933e+06	975144	1.01169e+06	1.0966e+06	1.05401e+06	1.065e+06	1.07127e+06	757342
1	P16332	Methylmalonyl-CoA mutase, mitochondrial OS=Mus musculus GN=Mut PE=1 SV=2 - [MUTA_MOUSE]	19	36	69	41	2451451	2429861	1676184	2047424	2199827	1962802	2093864	1917481	1994169	1348172	2012123	2.19831e+06	2.37907e+06	1.54626e+06	2.2538e+06	2.25339e+06	2.0561e+06	2.14726e+06	1.91371e+06	1.99984e+06	1.39574e+06
1	Q99L13	3-hydroxyisobutyrate dehydrogenase, mitochondrial OS=Mus musculus GN=Hibadh PE=1 SV=1 - [3HIDH_MOUSE]	11	19	69	40	1744416	2276206	1670956	1560464	1668959	1633956	1668243	1638405	1644382	1609429	1711541	1.56429e+06	2.22863e+06	1.54144e+06	1.71776e+06	1.70959e+06	1.71162e+06	1.71078e+06	1.63519e+06	1.64906e+06	1.66621e+06
1	CONT_064	gi 254622|bbs|112352 (S43646) cytokeratin 2, CK 2 [human, epidermis, Peptide, 645 aa].	9	38	69	13	150827	289466	175409	236190	379730	256139	214723	257506	217085	342689	251976	135252	283416	161813	259998	388976	268313	220198	257000	217703	354779
1	Q8VDN2	Sodium/potassium-transporting ATPase subunit alpha-1 OS=Mus musculus GN=Atp1a1 PE=1 SV=1 - [AT1A1_MOUSE]	17	46	68	19	319172	281726	573636	444090	440809	453452	578402	448840	447826	276712	426467	286214	275837	529172	488853	451542	475005	593151	447958	449100	286475
1	Q8R1A4	Dedicator of cytokinesis protein 7 OS=Mus musculus GN=Dock7 PE=1 SV=3 - [DOCK7_MOUSE]	2	51	68	1	1	1	410	1	437	1390	1243	2083	1327	1	689	0.896739	0.979098	378.22	1.1008	447.64	1456.07	1274.7	2078.91	1330.78	1.03528
1	Q6NZJ6	Eukaryotic translation initiation factor 4 gamma 1 OS=Mus musculus GN=Eif4g1 PE=1 SV=1 - [IF4G1_MOUSE]	19	47	68	24	545262	413162	615667	412823	439949	508736	748220	527715	646313	397889	525574	488958	404526	567945	454435	450661	532916	767299	526678	648152	411927
1	P21981	Protein-glutamine gamma-glutamyltransferase 2 OS=Mus musculus GN=Tgm2 PE=1 SV=4 - [TGM2_MOUSE]	20	30	68	39	3898708	2934275	1723159	2819077	2828074	2445031	2844013	2524448	2346156	1740840	2610378	3.49612e+06	2.87294e+06	1.58959e+06	3.10323e+06	2.89693e+06	2.56124e+06	2.91653e+06	2.51949e+06	2.35283e+06	1.80226e+06
1	Q99NH0	Ankyrin repeat domain-containing protein 17 OS=Mus musculus GN=Ankrd17 PE=1 SV=2 - [ANR17_MOUSE]	2	49	68	1	10520	10970	11320	8886	12070	9684	10910	10360	11730	9362	10581	9433.7	10740.7	10442.6	9781.69	12363.9	10144.3	11188.2	10339.6	11763.4	9692.3
1	Q11011	Puromycin-sensitive aminopeptidase OS=Mus musculus GN=Npepps PE=1 SV=2 - [PSA_MOUSE]	31	44	68	42	4389024	2731760	4459548	3138504	3443485	3053308	3266484	3224189	2985984	2730232	3342252	3.93581e+06	2.67466e+06	4.11388e+06	3.45486e+06	3.52733e+06	3.19843e+06	3.34978e+06	3.21785e+06	2.99448e+06	2.82656e+06
1	Q80UM3	N-alpha-acetyltransferase 15, NatA auxiliary subunit OS=Mus musculus GN=Naa15 PE=1 SV=1 - [NAA15_MOUSE]	16	47	68	16	400234	239565	453085	307309	305663	265224	235884	261423	244248	184005	289664	358905	234558	417965	338285	313105	277830	241899	260909	244943	190497
1	P54071	Isocitrate dehydrogenase [NADP], mitochondrial OS=Mus musculus GN=Idh2 PE=1 SV=3 - [IDHP_MOUSE]	21	37	68	39	2925439	2181476	2356094	2548841	2928783	2278777	2260060	2264818	1924607	1300030	2296892	2.62336e+06	2.13588e+06	2.17347e+06	2.80576e+06	3.00009e+06	2.38709e+06	2.31769e+06	2.26037e+06	1.93008e+06	1.3459e+06
1	Q60932	Voltage-dependent anion-selective channel protein 1 OS=Mus musculus GN=Vdac1 PE=1 SV=3 - [VDAC1_MOUSE]	13	20	68	39	997463	919590	1295228	1009127	1418731	1171442	1171312	1201171	1370533	646052	1120065	894464	900369	1.19483e+06	1.11085e+06	1.45327e+06	1.22712e+06	1.20118e+06	1.19881e+06	1.37443e+06	668845
1	P14733	Lamin-B1 OS=Mus musculus GN=Lmnb1 PE=1 SV=3 - [LMNB1_MOUSE]	17	45	68	19	346364	996164	475182	681943	594387	711863	1283399	724918	1048099	541898	740422	310598	975343	438350	750682	608859	745698	1.31613e+06	723494	1.05108e+06	561017
1	P04186	Complement factor B OS=Mus musculus GN=Cfb PE=1 SV=2 - [CFAB_MOUSE]	24	37	68	37	3313230	3857772	4424246	2410178	2904556	3024384	2770161	3093820	3383060	3623484	3280489	2.9711e+06	3.77714e+06	4.08131e+06	2.65312e+06	2.97528e+06	3.16813e+06	2.8408e+06	3.08774e+06	3.39269e+06	3.75132e+06
1	Q9Z1T1	AP-3 complex subunit beta-1 OS=Mus musculus GN=Ap3b1 PE=1 SV=2 - [AP3B1_MOUSE]	9	52	68	12	108185	118797	167992	119570	168069	133038	123394	134581	135191	114838	132366	97013.7	116314	154971	131622	172161	139361	126540	134317	135576	118890
1	P37804	Transgelin OS=Mus musculus GN=Tagln PE=1 SV=3 - [TAGL_MOUSE]	17	22	68	49	3514738	4879733	3230181	4228699	2320198	4815846	2761094	5106608	6681523	4755595	4229422	3.1518e+06	4.77774e+06	2.9798e+06	4.65494e+06	2.37669e+06	5.04475e+06	2.8315e+06	5.09657e+06	6.70054e+06	4.92338e+06
1	Q99PT1	Rho GDP-dissociation inhibitor 1 OS=Mus musculus GN=Arhgdia PE=1 SV=3 - [GDIR1_MOUSE]	13	18	67	50	4016367	3049416	3708186	2924993	3127873	2877132	2890286	3028080	2558630	3200310	3138127	3.60163e+06	2.98568e+06	3.42076e+06	3.21983e+06	3.20403e+06	3.01388e+06	2.96399e+06	3.02213e+06	2.56591e+06	3.31322e+06
1	P62821	Ras-related protein Rab-1A OS=Mus musculus GN=Rab1A PE=1 SV=3 - [RAB1A_MOUSE]	7	19	67	21	1329231	1339629	1310785	1209435	1424617	1291343	1083887	1325532	911398	1942290	1316815	1.19197e+06	1.31163e+06	1.20918e+06	1.33134e+06	1.4593e+06	1.35272e+06	1.11153e+06	1.32293e+06	913992	2.01082e+06
1	P48678	Prelamin-A/C OS=Mus musculus GN=Lmna PE=1 SV=2 - [LMNA_MOUSE]	27	52	67	33	1890166	4486636	2432148	2775560	2623005	3261548	6261804	3469928	4855107	2833851	3488975	1.69499e+06	4.39286e+06	2.24363e+06	3.05533e+06	2.68687e+06	3.41657e+06	6.42148e+06	3.46311e+06	4.86892e+06	2.93383e+06
1	P51174	Long-chain specific acyl-CoA dehydrogenase, mitochondrial OS=Mus musculus GN=Acadl PE=1 SV=2 - [ACADL_MOUSE]	12	26	67	45	4760224	6638965	5174896	3473610	3537115	4025297	3860119	4217352	4667771	3627445	4398279	4.26868e+06	6.5002e+06	4.77378e+06	3.82374e+06	3.62324e+06	4.21662e+06	3.95855e+06	4.20907e+06	4.68106e+06	3.75542e+06
1	P18419	Seminal vesicle secretory protein 4 OS=Mus musculus GN=Svs4 PE=1 SV=2 - [SVS4_MOUSE]	5	8	67	32	2097486	51041	163030	1739220	2330143	678267	2622697	610219	686415	130596	1110911	1.8809e+06	49974.2	150393	1.91453e+06	2.38688e+06	710505	2.68957e+06	609020	688368	135204
1	Q9CU62	Structural maintenance of chromosomes protein 1A OS=Mus musculus GN=Smc1a PE=1 SV=4 - [SMC1A_MOUSE]	7	54	67	6	112154	135997	121594	246935	190766	212333	271996	209542	152653	111237	176521	100573	133154	112169	271826	195411	222425	278932	209130	153087	115162
1	Q8K0E8	Fibrinogen beta chain OS=Mus musculus GN=Fgb PE=1 SV=1 - [FIBB_MOUSE]	23	31	67	45	1924465	2319019	2750107	1484303	2103605	2922925	5474134	3082809	2809671	3139421	2801046	1.72574e+06	2.27055e+06	2.53694e+06	1.63392e+06	2.15482e+06	3.06185e+06	5.61372e+06	3.07675e+06	2.81767e+06	3.25018e+06
1	P59470	DNA-directed RNA polymerase III subunit RPC2 OS=Mus musculus GN=Polr3b PE=1 SV=2 - [RPC2_MOUSE]	1	46	67	1	11560	18690	15170	13180	15480	21880	15500	14070	19960	18000	16349	10366.3	18299.4	13994.1	14508.5	15856.9	22920	15895.2	14042.4	20016.8	18635.1
1	Q04857	Collagen alpha-1(VI) chain OS=Mus musculus GN=Col6a1 PE=1 SV=1 - [CO6A1_MOUSE]	18	42	67	32	1578145	2266786	1586253	2017237	1609430	1935035	2862862	2073181	2652477	1476214	2005762	1.41518e+06	2.21941e+06	1.4633e+06	2.22057e+06	1.64862e+06	2.02701e+06	2.93586e+06	2.06911e+06	2.66003e+06	1.5283e+06
1	Q8BSY0	Aspartyl/asparaginyl beta-hydroxylase OS=Mus musculus GN=Asph PE=1 SV=1 - [ASPH_MOUSE]	24	39	67	37	1874795	1354505	942796	2053857	2535396	1782952	2469306	1780517	1468976	1210630	1747373	1.6812e+06	1.32619e+06	869718	2.26088e+06	2.59713e+06	1.8677e+06	2.53227e+06	1.77702e+06	1.47316e+06	1.25334e+06
1	Q6ZQK5	Arf-GAP with coiled-coil, ANK repeat and PH domain-containing protein 2 OS=Mus musculus GN=Acap2 PE=1 SV=2 - [ACAP2_MOUSE]	5	27	67	6	65946	40054	80007	50396	54441	48309	45842	49309	48717	32795	51582	59136.4	39216.8	73805.5	55475.8	55766.5	50605.2	47011	49212.1	48855.6	33952
1	P42859	Huntingtin OS=Mus musculus GN=Htt PE=1 SV=2 - [HD_MOUSE]	2	58	67	2	3547	4683	4003	3921	3585	4159	4589	4835	4353	3030	4070	3180.73	4585.12	3692.72	4316.23	3672.29	4356.68	4706.02	4825.5	4365.39	3136.9
1	Q8K0U4	Heat shock 70 kDa protein 12A OS=Mus musculus GN=Hspa12a PE=1 SV=1 - [HS12A_MOUSE]	22	40	67	32	1671067	827295	1630549	1217600	1495368	1219984	1523547	1271457	925700	1124896	1290746	1.49851e+06	810003	1.50416e+06	1.34033e+06	1.53178e+06	1.27797e+06	1.5624e+06	1.26896e+06	928334	1.16458e+06
1	Q6Q477	Plasma membrane calcium-transporting ATPase 4 OS=Mus musculus GN=Atp2b4 PE=1 SV=1 - [AT2B4_MOUSE]	13	48	67	21	268144	466153	379327	407511	422756	528973	462471	540394	820923	449544	474620	240455	456410	349924	448587	433049	554115	474264	539332	823259	465404
1	Q8VD75	Huntingtin-interacting protein 1 OS=Mus musculus GN=Hip1 PE=1 SV=2 - [HIP1_MOUSE]	20	45	67	24	344283	288955	353971	326789	383768	349809	467567	348950	303822	327660	349557	308732	282915	326534	359729	393112	366436	479490	348264	304687	339220
1	Q91ZI0	Cadherin EGF LAG seven-pass G-type receptor 3 OS=Mus musculus GN=Celsr3 PE=2 SV=2 - [CELR3_MOUSE]	1	61	67	1	16970	31770	13630	23660	31850	34390	34500	37200	51580	22540	29809	15217.7	31106	12573.5	26044.9	32625.5	36024.6	35379.7	37126.9	51726.8	23335.2
1	Q52KG5	Kinesin-like protein KIF26A OS=Mus musculus GN=Kif26a PE=1 SV=2 - [KI26A_MOUSE]	1	49	66	1	23450	31450	21110	17350	23490	41410	24370	22470	35390	23950	26444	21028.5	30792.6	19473.7	19098.8	24061.9	43378.2	24991.4	22425.8	35490.7	24795
1	P17710	Hexokinase-1 OS=Mus musculus GN=Hk1 PE=1 SV=3 - [HXK1_MOUSE]	20	53	66	20	1244102	1012716	1097665	1215065	1001987	1155200	860116	1195989	985446	1026739	1079502	1.11563e+06	991549	1.01258e+06	1.33754e+06	1.02638e+06	1.21011e+06	882049	1.19364e+06	988250	1.06296e+06
1	Q8CAQ8	MICOS complex subunit Mic60 OS=Mus musculus GN=Immt PE=1 SV=1 - [MIC60_MOUSE]	25	45	66	29	1102228	1336181	1254388	1182687	1618258	1485098	1754523	1448891	1906078	825328	1391366	988411	1.30825e+06	1.15716e+06	1.3019e+06	1.65766e+06	1.55569e+06	1.79926e+06	1.44604e+06	1.9115e+06	854446
1	O55029	Coatomer subunit beta' OS=Mus musculus GN=Copb2 PE=1 SV=2 - [COPB2_MOUSE]	24	46	66	26	1455921	1157847	1656176	1145061	1295841	1280980	1285915	1337506	1050079	1194242	1285957	1.30558e+06	1.13365e+06	1.5278e+06	1.26048e+06	1.32739e+06	1.34187e+06	1.31871e+06	1.33488e+06	1.05307e+06	1.23638e+06
1	O88342	WD repeat-containing protein 1 OS=Mus musculus GN=Wdr1 PE=1 SV=3 - [WDR1_MOUSE]	18	26	66	42	8375959	5930208	7753402	5254189	5307258	5612496	4727717	5767882	4945013	7516871	6119100	7.51105e+06	5.80626e+06	7.15242e+06	5.7838e+06	5.43648e+06	5.87926e+06	4.84827e+06	5.75655e+06	4.95909e+06	7.78207e+06
1	Q9D6R2	Isocitrate dehydrogenase [NAD] subunit alpha, mitochondrial OS=Mus musculus GN=Idh3a PE=1 SV=1 - [IDH3A_MOUSE]	16	25	66	35	6465431	5361569	4843202	4181245	4790823	4685248	5225836	4913362	4594073	3534053	4859484	5.79781e+06	5.2495e+06	4.46779e+06	4.60271e+06	4.90747e+06	4.90794e+06	5.35909e+06	4.90371e+06	4.60715e+06	3.65874e+06
1	P17183	Gamma-enolase OS=Mus musculus GN=Eno2 PE=1 SV=2 - [ENOG_MOUSE]	2	18	66	2	6252	4659	2379	6333	2650	4100	5489	6605	5900	8631	5300	5606.41	4561.62	2194.6	6971.35	2714.52	4294.88	5628.97	6592.02	5916.79	8935.51
1	O55131	Septin-7 OS=Mus musculus GN=Sept7 PE=1 SV=1 - [SEPT7_MOUSE]	13	31	66	30	1224714	640612	1359728	908318	1048173	809406	663412	819157	625351	718811	881768	1.09825e+06	627222	1.25433e+06	999875	1.07369e+06	847878	680329	817547	627131	744171
1	Q61646	Haptoglobin OS=Mus musculus GN=Hp PE=1 SV=1 - [HPT_MOUSE]	15	19	66	55	4769809	8866845	11500438	3185885	3422584	5685635	3287769	6094498	10493981	6964270	6427171	4.27727e+06	8.68151e+06	1.0609e+07	3.50702e+06	3.50592e+06	5.95588e+06	3.37161e+06	6.08252e+06	1.05238e+07	7.20998e+06
1	Q99MR8	Methylcrotonoyl-CoA carboxylase subunit alpha, mitochondrial OS=Mus musculus GN=Mccc1 PE=1 SV=2 - [MCCA_MOUSE]	20	39	66	35	969541	2215860	891305	954027	1058314	1147045	1430595	1196017	1669759	786641	1231910	869425	2.16955e+06	822218	1.05019e+06	1.08408e+06	1.20156e+06	1.46707e+06	1.19367e+06	1.67451e+06	814394
1	Q80ZA4	Fibrocystin-L OS=Mus musculus GN=Pkhd1l1 PE=1 SV=1 - [PKHL1_MOUSE]	2	54	66	3	18619	9152	15389	22408	17005	13370	20038	11108	14677	7844	14961	16696.4	8960.71	14196.2	24666.7	17419	14005.5	20549	11086.2	14718.8	8120.74
1	P33175	Kinesin heavy chain isoform 5A OS=Mus musculus GN=Kif5a PE=1 SV=3 - [KIF5A_MOUSE]	2	49	66	2	85340	82233	115590	71480	65915	67060	60570	63060	76010	57402	74466	76527.7	80514.2	106630	78685	67519.9	70247.4	62114.5	62936.1	76226.3	59427.2
1	Q68FL4	Putative adenosylhomocysteinase 3 OS=Mus musculus GN=Ahcyl2 PE=1 SV=1 - [SAHH3_MOUSE]	11	37	66	16	1224956	912393	1336533	805284	896756	827639	768155	841460	675099	894802	918308	1.09847e+06	893323	1.23294e+06	886455	918590	866977	787743	839807	677020	926371
1	Q99MS7	EH domain-binding protein 1-like protein 1 OS=Mus musculus GN=Ehbp1l1 PE=1 SV=1 - [EH1L1_MOUSE]	10	48	65	7	111738	73009	106106	76813	82213	86788	80310	83441	90926	59710	85105	100200	71483	97881.5	84555.6	84214.7	90913.1	82357.9	83277	91184.8	61816.6
1	Q62234	Myomesin-1 OS=Mus musculus GN=Myom1 PE=1 SV=2 - [MYOM1_MOUSE]	1	50	65	1	31320	1	4685	48360	194100	25020	111000	23310	49150	9886	49683	28085.9	0.979098	4321.85	53234.6	198826	26209.2	113830	23264.2	49289.9	10234.8
1	Q8BKC5	Importin-5 OS=Mus musculus GN=Ipo5 PE=1 SV=3 - [IPO5_MOUSE]	16	43	65	22	969074	648802	987962	1178941	924076	746421	578876	750460	653137	586891	802464	869007	635241	911383	1.29778e+06	946575	781899	593637	748985	654996	607597
1	Q5SYD0	Unconventional myosin-Id OS=Mus musculus GN=Myo1d PE=1 SV=1 - [MYO1D_MOUSE]	5	47	65	6	155021	91668	193530	159882	167712	163115	183583	158601	165205	114966	155328	139013	89752	178529	175998	171795	170868	188264	158289	165675	119022
1	Q8R2Y2	Cell surface glycoprotein MUC18 OS=Mus musculus GN=Mcam PE=1 SV=1 - [MUC18_MOUSE]	17	31	65	29	3277291	1981357	2694200	2944759	4112737	2899442	3280547	2986966	2935447	2987173	3009992	2.93888e+06	1.93994e+06	2.48537e+06	3.24159e+06	4.21287e+06	3.03725e+06	3.3642e+06	2.9811e+06	2.9438e+06	3.09256e+06
1	Q8C9J3	Sperm flagellar protein 2 OS=Mus musculus GN=Spef2 PE=2 SV=2 - [SPEF2_MOUSE]	1	54	65	1	105200	229100	74690	119700	123200	159500	161500	144600	149000	137400	140389	94337	224311	68900.6	131766	126200	167081	165618	144316	149424	142248
1	P53810	Phosphatidylinositol transfer protein alpha isoform OS=Mus musculus GN=Pitpna PE=1 SV=2 - [PIPNA_MOUSE]	12	28	65	18	3032247	2023194	2968629	1955126	2053579	1971139	1868978	2048792	1731567	2016355	2166961	2.71913e+06	1.98091e+06	2.73852e+06	2.1522e+06	2.10358e+06	2.06483e+06	1.91664e+06	2.04477e+06	1.73649e+06	2.08749e+06
1	Q8BG95	Protein phosphatase 1 regulatory subunit 12B OS=Mus musculus GN=Ppp1r12b PE=1 SV=2 - [MYPT2_MOUSE]	4	43	65	6	109268	124817	127190	99717	114063	121126	121676	127210	137013	113389	119547	97984.9	122208	117331	109768	116840	126883	124779	126960	137403	117389
1	P16125	L-lactate dehydrogenase B chain OS=Mus musculus GN=Ldhb PE=1 SV=2 - [LDHB_MOUSE]	17	25	65	34	4358451	3740168	4538674	5920840	5211386	3716366	3731607	3832758	3635761	3191608	4187762	3.90839e+06	3.66199e+06	4.18687e+06	6.51765e+06	5.33827e+06	3.89301e+06	3.82676e+06	3.82523e+06	3.64611e+06	3.30421e+06
1	Q4QY64	ATPase family AAA domain-containing protein 5 OS=Mus musculus GN=Atad5 PE=1 SV=1 - [ATAD5_MOUSE]	1	59	65	1	135400	62480	137800	141700	102200	103500	123600	103000	96310	66940	107293	121418	61174.1	127119	155983	104688	108419	126752	102798	96584.1	69301.7
1	Q9D0E1	Heterogeneous nuclear ribonucleoprotein M OS=Mus musculus GN=Hnrnpm PE=1 SV=3 - [HNRPM_MOUSE]	8	43	65	10	91957	210370	125782	127176	107682	137968	149503	131565	167617	87926	133755	82461.4	205973	116032	139995	110304	144526	153315	131306	168094	91028.1
1	Q07417	Short-chain specific acyl-CoA dehydrogenase, mitochondrial OS=Mus musculus GN=Acads PE=1 SV=2 - [ACADS_MOUSE]	16	24	65	42	3247064	3859460	2905152	2437472	2775697	2617029	2341916	2604798	3160006	2397016	2834561	2.91177e+06	3.77879e+06	2.67997e+06	2.68316e+06	2.84328e+06	2.74142e+06	2.40163e+06	2.59968e+06	3.169e+06	2.48159e+06
1	Q7M6Y6	Maestro heat-like repeat-containing protein family member 2B OS=Mus musculus GN=Mroh2b PE=2 SV=2 - [MRO2B_MOUSE]	1	51	65	1	37020	38340	42780	59000	60740	47050	60000	50710	46400	40820	48286	33197.3	37538.6	39464	64947.1	62218.9	49286.3	61530	50610.4	46532.1	42260.2
1	Q6PIE5	Sodium/potassium-transporting ATPase subunit alpha-2 OS=Mus musculus GN=Atp1a2 PE=1 SV=1 - [AT1A2_MOUSE]	8	44	65	8	213231	236356	251828	204391	228534	249560	307466	248318	305293	140905	238588	191213	231416	232308	224993	234098	261422	315306	247830	306162	145876
1	P15105	Glutamine synthetase OS=Mus musculus GN=Glul PE=1 SV=6 - [GLNA_MOUSE]	11	22	65	38	3942868	5576754	8473960	2985910	3368062	3819184	3268631	3939958	4007620	3232125	4261507	3.53572e+06	5.46019e+06	7.81712e+06	3.28688e+06	3.45007e+06	4.00071e+06	3.35198e+06	3.93222e+06	4.01903e+06	3.34616e+06
1	Q91VR5	ATP-dependent RNA helicase DDX1 OS=Mus musculus GN=Ddx1 PE=1 SV=1 - [DDX1_MOUSE]	17	41	64	24	547927	497027	729446	568355	528734	522563	466600	511071	455453	408657	523583	491348	486638	672905	625644	541608	547401	478498	510067	456749	423075
1	Q66JQ7	Protein CASC5 OS=Mus musculus GN=Casc5 PE=1 SV=3 - [CASC5_MOUSE]	1	49	64	0	0	0	0	0	0	0	0	0	0	0	0	0	0	0	0	0	0	0	0	0	0
1	Q99P72	Reticulon-4 OS=Mus musculus GN=Rtn4 PE=1 SV=2 - [RTN4_MOUSE]	10	32	64	17	660332	678054	677489	571475	649244	614770	617081	652366	621873	508537	625122	592146	663882	624975	629079	665052	643990	632816	651084	623643	526479
1	Q5SSW2	Proteasome activator complex subunit 4 OS=Mus musculus GN=Psme4 PE=1 SV=1 - [PSME4_MOUSE]	5	52	64	5	14667	8382	20409	20519	12493	15751	10629	12399	10027	10688	13596	13152.5	8206.8	18827.1	22587.3	12797.2	16499.7	10900	12374.6	10055.5	11065.1
1	Q8VDR9	Dedicator of cytokinesis protein 6 OS=Mus musculus GN=Dock6 PE=1 SV=4 - [DOCK6_MOUSE]	2	53	64	1	1	1	1	1	1	421	454	1	803	1	169	0.896739	0.979098	0.922488	1.1008	1.02435	441.01	465.577	0.998035	805.285	1.03528
1	Q8CDI6	Coiled-coil domain-containing protein 158 OS=Mus musculus GN=Ccdc158 PE=2 SV=1 - [CD158_MOUSE]	1	50	64	0	0	0	0	0	0	0	0	0	0	0	0	0	0	0	0	0	0	0	0	0	0
1	Q8BUR4	Dedicator of cytokinesis protein 1 OS=Mus musculus GN=Dock1 PE=1 SV=3 - [DOCK1_MOUSE]	8	54	64	8	95043	96945	111495	77583	84508	79703	86430	80451	89606	70991	87275	85228.8	94918.7	102853	85403.2	86565.6	83491.3	88633.9	80292.9	89861	73495.6
1	Q99MN9	Propionyl-CoA carboxylase beta chain, mitochondrial OS=Mus musculus GN=Pccb PE=1 SV=2 - [PCCB_MOUSE]	21	34	64	35	1953083	2189655	1427536	1584694	1736744	1581021	1685422	1583324	1830930	1198276	1677068	1.75141e+06	2.14389e+06	1.31688e+06	1.74443e+06	1.77903e+06	1.65617e+06	1.7284e+06	1.58021e+06	1.83614e+06	1.24055e+06
1	Q69Z38	Pseudopodium-enriched atypical kinase 1 OS=Mus musculus GN=Peak1 PE=1 SV=4 - [PEAK1_MOUSE]	2	50	64	2	14100	9223	15133	9726	12866	12473	15167	12699	12153	10968	12451	12644	9030.23	13960	10706.4	13179.3	13065.8	15553.8	12674	12187.6	11355
1	O08528	Hexokinase-2 OS=Mus musculus GN=Hk2 PE=1 SV=1 - [HXK2_MOUSE]	19	48	64	22	947530	1535682	766327	834471	939119	980066	1226936	966149	1489446	508892	1019462	849687	1.50358e+06	706927	918584	961985	1.02665e+06	1.25822e+06	964251	1.49368e+06	526846
1	Q7M6Z4	Kinesin-like protein KIF27 OS=Mus musculus GN=Kif27 PE=1 SV=1 - [KIF27_MOUSE]	1	45	64	1	24900	21020	26480	25510	24620	23670	20940	20630	21300	21870	23094	22328.8	20580.6	24427.5	28081.4	25219.4	24795	21474	20589.5	21360.6	22641.6
1	Q921H8	3-ketoacyl-CoA thiolase A, peroxisomal OS=Mus musculus GN=Acaa1a PE=1 SV=1 - [THIKA_MOUSE]	6	22	64	11	692172	1014952	773108	529242	604793	656118	679417	674006	766595	535864	692627	620698	993738	713183	582589	619519	687304	696742	672682	768777	554770
1	Q9WVA4	Transgelin-2 OS=Mus musculus GN=Tagln2 PE=1 SV=4 - [TAGL2_MOUSE]	11	13	64	43	5108354	3022201	4705411	3269063	3134135	3093847	2485446	3118955	2607740	3498315	3404347	4.58086e+06	2.95903e+06	4.34068e+06	3.59858e+06	3.21045e+06	3.2409e+06	2.54882e+06	3.11283e+06	2.61516e+06	3.62174e+06
1	Q9R0P5	Destrin OS=Mus musculus GN=Dstn PE=1 SV=3 - [DEST_MOUSE]	11	17	64	44	6367028	4286116	7422760	5632159	4721694	5494706	4106063	5712317	4993759	5553649	5429025	5.70956e+06	4.19653e+06	6.8474e+06	6.19987e+06	4.83666e+06	5.75587e+06	4.21077e+06	5.70109e+06	5.00797e+06	5.74959e+06
1	Q9D9V3	Ethylmalonyl-CoA decarboxylase OS=Mus musculus GN=Echdc1 PE=1 SV=2 - [ECHD1_MOUSE]	16	23	64	42	1803494	1645902	1753864	872379	1046997	1083080	911222	1120525	1239026	747432	1222392	1.61726e+06	1.6115e+06	1.61792e+06	960313	1.07249e+06	1.13456e+06	934458	1.11832e+06	1.24255e+06	773802
1	Q3TLH4	Protein PRRC2C OS=Mus musculus GN=Prrc2c PE=1 SV=3 - [PRC2C_MOUSE]	7	55	64	8	177524	186115	220790	179822	176706	166373	188763	184480	168996	172283	182185	159193	182225	203676	197948	181008	174281	193576	184118	169477	178361
1	Q8R3P9	SMC5-SMC6 complex localization factor protein 1 OS=Mus musculus GN=Slf1 PE=1 SV=3 - [SLF1_MOUSE]	1	28	64	1	69960	4816	62230	51280	62680	47520	70220	44100	35610	35040	48346	62735.9	4715.34	57406.4	56448.9	64206.1	49778.7	72010.6	44013.3	35711.3	36276.2
1	Q9D051	Pyruvate dehydrogenase E1 component subunit beta, mitochondrial OS=Mus musculus GN=Pdhb PE=1 SV=1 - [ODPB_MOUSE]	13	20	64	44	2846792	5060434	2305313	3028141	2774242	2922928	3977687	3107740	4000389	2183386	3220705	2.55283e+06	4.95466e+06	2.12662e+06	3.33337e+06	2.84179e+06	3.06186e+06	4.07912e+06	3.10163e+06	4.01177e+06	2.26042e+06
1	Q99LX0	Protein deglycase DJ-1 OS=Mus musculus GN=Park7 PE=1 SV=1 - [PARK7_MOUSE]	9	18	64	43	4482144	4380402	5109068	3778286	3569311	3733254	3176877	3779767	3960307	3655602	3962502	4.01931e+06	4.28884e+06	4.71305e+06	4.15913e+06	3.65622e+06	3.9107e+06	3.25789e+06	3.77234e+06	3.97158e+06	3.78458e+06
1	Q9CQN1	Heat shock protein 75 kDa, mitochondrial OS=Mus musculus GN=Trap1 PE=1 SV=1 - [TRAP1_MOUSE]	17	43	64	20	691659	948969	500718	570301	656067	684276	929227	668174	871021	381303	690171	620238	929134	461906	627786	672041	716800	952922	666861	873500	394756
1	Q9CQ62	2,4-dienoyl-CoA reductase, mitochondrial OS=Mus musculus GN=Decr1 PE=1 SV=1 - [DECR_MOUSE]	12	25	64	41	3038838	3556993	2340978	1970491	2644449	2438242	2717398	2572411	2527827	2156108	2596374	2.72504e+06	3.48265e+06	2.15952e+06	2.16911e+06	2.70884e+06	2.55413e+06	2.78669e+06	2.56736e+06	2.53502e+06	2.23218e+06
1	P32261	Antithrombin-III OS=Mus musculus GN=Serpinc1 PE=1 SV=1 - [ANT3_MOUSE]	16	24	63	39	4424161	3103409	2684842	2718684	3065564	2982214	3332005	3093604	3066772	3535544	3200680	3.96732e+06	3.03854e+06	2.47673e+06	2.99272e+06	3.1402e+06	3.12396e+06	3.41697e+06	3.08753e+06	3.0755e+06	3.66028e+06
1	Q61285	ATP-binding cassette sub-family D member 2 OS=Mus musculus GN=Abcd2 PE=1 SV=1 - [ABCD2_MOUSE]	15	38	63	20	770290	1231399	767669	715346	960911	1020881	1499395	1072806	1567155	539440	1014529	690749	1.20566e+06	708165	787452	984307	1.0694e+06	1.53763e+06	1.0707e+06	1.57161e+06	558472
1	Q9CPY7	Cytosol aminopeptidase OS=Mus musculus GN=Lap3 PE=1 SV=3 - [AMPL_MOUSE]	22	32	63	36	1893247	2300178	2457730	1718380	1635503	1853558	1462831	1847438	1739049	1962354	1887027	1.69775e+06	2.2521e+06	2.26723e+06	1.89159e+06	1.67532e+06	1.94166e+06	1.50013e+06	1.84381e+06	1.744e+06	2.03159e+06
1	Q07113	Cation-independent mannose-6-phosphate receptor OS=Mus musculus GN=Igf2r PE=1 SV=1 - [MPRI_MOUSE]	5	55	63	5	88181	80740	89909	82510	86152	93049	112374	96613	109411	86066	92500	79075.4	79052.4	82939.9	90826.9	88249.6	97471.7	115239	96423.2	109722	89102.5
1	P37040	NADPH--cytochrome P450 reductase OS=Mus musculus GN=Por PE=1 SV=2 - [NCPR_MOUSE]	24	39	63	38	2745042	4935992	1864104	2861873	3593573	3441386	4978926	3510320	4706465	2294094	3493177	2.46159e+06	4.83282e+06	1.71961e+06	3.15034e+06	3.68107e+06	3.60496e+06	5.10589e+06	3.50342e+06	4.71986e+06	2.37503e+06
1	O35206	Collagen alpha-1(XV) chain OS=Mus musculus GN=Col15a1 PE=1 SV=2 - [COFA1_MOUSE]	10	31	63	25	915520	1218894	850780	818526	900289	873723	1030183	897387	1000523	842392	934822	820983	1.19342e+06	784834	901032	922209	915252	1.05645e+06	895624	1.00337e+06	872112
1	P04627	Serine/threonine-protein kinase A-Raf OS=Mus musculus GN=Araf PE=1 SV=2 - [ARAF_MOUSE]	2	23	63	2	89460	70380	65580	54970	62660	63940	83950	65170	73020	53340	68247	80222.3	68909	60496.7	60510.9	64185.6	66979.1	86090.7	65041.9	73227.8	55221.9
1	Q8BIJ6	Isoleucine--tRNA ligase, mitochondrial OS=Mus musculus GN=Iars2 PE=1 SV=1 - [SYIM_MOUSE]	18	42	63	29	1566546	2305006	1433283	1468134	1466316	1477626	1539108	1506370	1830721	1018569	1561168	1.40478e+06	2.25683e+06	1.32219e+06	1.61612e+06	1.50202e+06	1.54786e+06	1.57835e+06	1.50341e+06	1.83593e+06	1.05451e+06
1	Q9D1G1	Ras-related protein Rab-1B OS=Mus musculus GN=Rab1b PE=1 SV=1 - [RAB1B_MOUSE]	7	16	63	18	1021974	1226569	1024038	1060368	1022897	1131091	1215507	1181577	951731	1790551	1162630	916444	1.20093e+06	944662	1.16725e+06	1.0478e+06	1.18485e+06	1.2465e+06	1.17926e+06	954440	1.85372e+06
1	O88685	26S protease regulatory subunit 6A OS=Mus musculus GN=Psmc3 PE=1 SV=2 - [PRS6A_MOUSE]	20	34	63	34	1846290	1559299	1937094	1649081	1608418	1658424	1708194	1713744	1653843	1442450	1677684	1.65564e+06	1.52671e+06	1.78695e+06	1.81531e+06	1.64758e+06	1.73725e+06	1.75175e+06	1.71038e+06	1.65855e+06	1.49334e+06
1	A2A9C3	Protein SZT2 OS=Mus musculus GN=Szt2 PE=1 SV=1 - [SZT2_MOUSE]	1	50	63	1	2500	1239	1749	884	1272	2394	1561	1425	2895	1208	1713	2241.85	1213.1	1613.43	973.106	1302.97	2507.79	1600.8	1422.2	2903.24	1250.62
1	Q8VCH0	3-ketoacyl-CoA thiolase B, peroxisomal OS=Mus musculus GN=Acaa1b PE=1 SV=1 - [THIKB_MOUSE]	6	22	63	9	686046	417560	733521	440700	513379	489768	405053	501784	360161	534214	508219	615204	408832	676664	485122	525879	513047	415382	500798	361186	553062
1	Q9Z0U1	Tight junction protein ZO-2 OS=Mus musculus GN=Tjp2 PE=1 SV=2 - [ZO2_MOUSE]	7	42	63	7	140352	106910	176881	112183	128117	125209	112695	125216	120828	115832	126422	125859	104675	163171	123491	131236	131160	115569	124970	121172	119919
1	P70206	Plexin-A1 OS=Mus musculus GN=Plxna1 PE=1 SV=1 - [PLXA1_MOUSE]	2	49	63	2	9958	9677	10262	10711	14683	10921	15235	11364	14025	14286	12112	8929.73	9474.74	9466.57	11790.6	15040.5	11440.1	15623.5	11341.7	14064.9	14790
1	P23492	Purine nucleoside phosphorylase OS=Mus musculus GN=Pnp PE=1 SV=2 - [PNPH_MOUSE]	11	17	63	38	4586726	5103014	4587834	3189964	3346306	4241027	3685217	4884165	6016111	5003254	4464362	4.1131e+06	4.99635e+06	4.23222e+06	3.51151e+06	3.42778e+06	4.44261e+06	3.77919e+06	4.87457e+06	6.03323e+06	5.17977e+06
1	Q6P6L0	Filamin A-interacting protein 1-like OS=Mus musculus GN=Filip1l PE=1 SV=2 - [FIL1L_MOUSE]	1	52	62	1	3376	5596	3583	3585	5234	6293	4487	5338	6726	12920	5714	3027.39	5479.04	3305.27	3946.36	5361.44	6592.11	4601.42	5327.51	6745.14	13375.8
1	Q62448	Eukaryotic translation initiation factor 4 gamma 2 OS=Mus musculus GN=Eif4g2 PE=1 SV=2 - [IF4G2_MOUSE]	11	43	62	10	313359	199619	282861	262141	270784	259863	279778	256701	254410	220762	260028	281001	195447	260936	288564	277377	272214	286912	256197	255134	228551
1	A2A8L5	Receptor-type tyrosine-protein phosphatase F OS=Mus musculus GN=Ptprf PE=1 SV=1 - [PTPRF_MOUSE]	2	50	62	2	52867	60180	66308	40061	40335	46680	37392	47308	50667	55691	49749	47407.9	58922.1	61168.3	44099.1	41317.1	48898.7	38345.5	47215	50811.2	57655.8
1	P80315	T-complex protein 1 subunit delta OS=Mus musculus GN=Cct4 PE=1 SV=3 - [TCPD_MOUSE]	18	32	62	28	1140806	1067891	985099	1413348	1163623	1002098	1015636	981617	940368	872419	1058290	1.02301e+06	1.04557e+06	908742	1.55581e+06	1.19195e+06	1.04973e+06	1.04153e+06	979688	943044	903199
1	P55937	Golgin subfamily A member 3 OS=Mus musculus GN=Golga3 PE=1 SV=3 - [GOGA3_MOUSE]	14	52	62	13	114288	110972	136544	132768	113675	116715	142848	115058	127869	84371	119511	102487	108653	125960	146151	116443	122263	146491	114832	128233	87347.7
1	Q8BQ48	Centrosomal protein of 295 kDa OS=Mus musculus GN=Cep295 PE=1 SV=3 - [CE295_MOUSE]	1	50	62	0	0	0	0	0	0	0	0	0	0	0	0	0	0	0	0	0	0	0	0	0	0
1	Q8BRF7	Sec1 family domain-containing protein 1 OS=Mus musculus GN=Scfd1 PE=1 SV=1 - [SCFD1_MOUSE]	16	37	62	20	227677	207657	230619	188544	208521	191509	196563	195791	180546	155154	198258	204167	203317	212743	207549	213598	200612	201575	195406	181060	160628
1	E9Q286	Little elongation complex subunit 1 OS=Mus musculus GN=Ice1 PE=1 SV=1 - [ICE1_MOUSE]	1	48	62	1	5066	17880	3661	4745	5266	7179	7988	7745	9655	6534	7572	4542.88	17506.3	3377.23	5223.29	5394.22	7520.22	8191.69	7729.78	9682.48	6764.53
1	Q4VA53	Sister chromatid cohesion protein PDS5 homolog B OS=Mus musculus GN=Pds5b PE=1 SV=1 - [PDS5B_MOUSE]	3	51	62	2	37324	74210	49551	41913	43607	48509	84170	48956	50824	70062	54913	33469.9	72658.9	45710.2	46137.8	44668.7	50814.7	86316.3	48859.8	50968.6	72533.9
1	Q9WTP6	Adenylate kinase 2, mitochondrial OS=Mus musculus GN=Ak2 PE=1 SV=5 - [KAD2_MOUSE]	12	16	62	44	5518315	5244807	4171865	3673547	3916180	3871583	4804368	3979893	3900641	3191474	4227267	4.94849e+06	5.13518e+06	3.84849e+06	4.04383e+06	4.01153e+06	4.0556e+06	4.92688e+06	3.97207e+06	3.91174e+06	3.30407e+06
1	P11679	Keratin, type II cytoskeletal 8 OS=Mus musculus GN=Krt8 PE=1 SV=4 - [K2C8_MOUSE]	18	37	62	23	242687	586455	1062713	581825	590469	793165	1341481	822972	630165	338516	699045	217627	574197	980340	640472	604846	830865	1.37569e+06	821355	631958	350459
1	Q7TMB8	Cytoplasmic FMR1-interacting protein 1 OS=Mus musculus GN=Cyfip1 PE=1 SV=1 - [CYFP1_MOUSE]	15	51	62	17	564200	563822	666517	428139	522340	474091	436579	472504	513604	483258	512505	505940	552037	614854	471295	535058	496625	447712	471576	515066	500308
1	Q91VI7	Ribonuclease inhibitor OS=Mus musculus GN=Rnh1 PE=1 SV=1 - [RINI_MOUSE]	20	27	62	41	2627594	2104921	3438166	2147068	2198760	2139845	1815939	2164470	1785014	2035768	2245754	2.35627e+06	2.06092e+06	3.17167e+06	2.36349e+06	2.2523e+06	2.24155e+06	1.86224e+06	2.16022e+06	1.79009e+06	2.10759e+06
1	Q06194	Coagulation factor VIII OS=Mus musculus GN=F8 PE=2 SV=2 - [FA8_MOUSE]	2	46	62	2	22473	26590	36355	25436	25490	42390	23518	25675	36471	51560	31596	20152.4	26034.2	33537	27999.9	26110.6	44404.8	24117.7	25624.6	36574.8	53379.1
1	P83741	Serine/threonine-protein kinase WNK1 OS=Mus musculus GN=Wnk1 PE=1 SV=2 - [WNK1_MOUSE]	12	47	62	13	312467	203370	307277	233598	261894	226759	274888	236894	221023	204660	248283	280201	199119	283459	257144	268271	237537	281898	236429	221652	211881
1	P53395	Lipoamide acyltransferase component of branched-chain alpha-keto acid dehydrogenase complex, mitochondrial OS=Mus musculus GN=Dbt PE=1 SV=2 - [ODB2_MOUSE]	19	27	62	32	3106443	3484581	1958262	2692254	3347288	2605446	3301801	2633349	3137636	1647856	2791491	2.78567e+06	3.41175e+06	1.80647e+06	2.96363e+06	3.42879e+06	2.72928e+06	3.386e+06	2.62817e+06	3.14657e+06	1.70599e+06
1	Q9CZD3	Glycine--tRNA ligase OS=Mus musculus GN=Gars PE=1 SV=1 - [SYG_MOUSE]	16	36	61	28	2571370	1766967	2376982	1988488	1969086	1816453	1741393	1842877	1587279	1959398	1962029	2.30585e+06	1.73003e+06	2.19274e+06	2.18892e+06	2.01703e+06	1.90279e+06	1.7858e+06	1.83926e+06	1.5918e+06	2.02853e+06
1	P46460	Vesicle-fusing ATPase OS=Mus musculus GN=Nsf PE=1 SV=2 - [NSF_MOUSE]	18	41	61	21	397301	349532	350166	324348	376677	394465	468352	400154	400371	371520	383289	356275	342226	323024	357042	385848	413214	480295	399368	401510	384628
1	O08648	Mitogen-activated protein kinase kinase kinase 4 OS=Mus musculus GN=Map3k4 PE=1 SV=2 - [M3K4_MOUSE]	1	49	61	0	0	0	0	0	0	0	0	0	0	0	0	0	0	0	0	0	0	0	0	0	0
1	Q91ZW3	SWI/SNF-related matrix-associated actin-dependent regulator of chromatin subfamily A member 5 OS=Mus musculus GN=Smarca5 PE=1 SV=1 - [SMCA5_MOUSE]	3	39	61	2	23960	18141	29847	31583	35149	41080	42068	38136	30910	27664	31854	21485.9	17761.8	27533.5	34766.5	36004.8	43032.6	43140.7	38061.1	30998	28640
1	Q8C547	HEAT repeat-containing protein 5B OS=Mus musculus GN=Heatr5b PE=1 SV=3 - [HTR5B_MOUSE]	1	47	61	1	14980	13040	18330	15630	18820	14890	11310	14950	13070	22550	15757	13433.2	12767.4	16909.2	17205.5	19278.2	15597.7	11598.4	14920.6	13107.2	23345.6
1	P04919	Band 3 anion transport protein OS=Mus musculus GN=Slc4a1 PE=1 SV=1 - [B3AT_MOUSE]	17	21	61	26	1632689	1147651	1022023	1973579	3471620	2678489	4037492	2798611	4580485	1618711	2496135	1.4641e+06	1.12366e+06	942804	2.17251e+06	3.55615e+06	2.8058e+06	4.14045e+06	2.79311e+06	4.59352e+06	1.67582e+06
1	Q8BY87	Ubiquitin carboxyl-terminal hydrolase 47 OS=Mus musculus GN=Usp47 PE=1 SV=2 - [UBP47_MOUSE]	12	49	61	11	213407	160607	233001	215563	179064	169897	150451	168172	158035	154669	180286	191370	157250	214941	237291	183424	177972	154287	167842	158485	160126
1	Q8VCC2	Liver carboxylesterase 1 OS=Mus musculus GN=Ces1 PE=1 SV=1 - [EST1_MOUSE]	4	15	61	13	925126	285019	213863	709659	791195	494759	780782	482681	235623	195135	511384	829597	279062	197286	781191	810459	518275	800692	481733	236294	202020
1	Q9JHI5	Isovaleryl-CoA dehydrogenase, mitochondrial OS=Mus musculus GN=Ivd PE=1 SV=1 - [IVD_MOUSE]	17	27	61	35	5352661	8091905	2932423	4871710	4846794	5443333	6986889	5952141	7554478	3232481	5526481	4.79994e+06	7.92277e+06	2.70512e+06	5.36277e+06	4.9648e+06	5.70206e+06	7.16505e+06	5.94045e+06	7.57598e+06	3.34653e+06
1	P62196	26S protease regulatory subunit 8 OS=Mus musculus GN=Psmc5 PE=1 SV=1 - [PRS8_MOUSE]	17	31	61	28	1562695	1225504	1801338	1272190	1378022	1295451	1324947	1314148	1305476	1051992	1353176	1.40133e+06	1.19989e+06	1.66171e+06	1.40042e+06	1.41157e+06	1.35702e+06	1.35873e+06	1.31157e+06	1.30919e+06	1.08911e+06
1	Q99NE5	Regulating synaptic membrane exocytosis protein 1 OS=Mus musculus GN=Rims1 PE=1 SV=2 - [RIMS1_MOUSE]	1	49	61	1	6126	2849	8998	10670	12090	8587	6517	9440	7416	18620	9131	5493.42	2789.45	8300.54	11745.5	12384.4	8995.14	6683.18	9421.45	7437.11	19276.9
1	P46735	Unconventional myosin-Ib OS=Mus musculus GN=Myo1b PE=1 SV=3 - [MYO1B_MOUSE]	7	35	61	10	163852	131076	122366	138661	167275	193638	205573	195276	171742	167978	165744	146933	128336	112881	152638	171348	202842	210815	194892	172231	173904
1	Q9D5V5	Cullin-5 OS=Mus musculus GN=Cul5 PE=1 SV=3 - [CUL5_MOUSE]	13	50	61	17	430273	356625	453855	451698	420779	387682	396998	366813	380380	353865	399897	385843	349171	418676	497228	431024	406109	407121	366092	381463	366350
1	Q80UG5	Septin-9 OS=Mus musculus GN=Sept9 PE=1 SV=1 - [SEPT9_MOUSE]	14	37	61	18	1361382	1261456	1479799	920669	1022890	990648	964596	991627	1026087	1181884	1120104	1.2208e+06	1.23509e+06	1.3651e+06	1.01347e+06	1.0478e+06	1.03773e+06	989193	989679	1.02901e+06	1.22358e+06
1	Q70IV5	Synemin OS=Mus musculus GN=Synm PE=1 SV=2 - [SYNEM_MOUSE]	3	47	61	3	3	6015	2836	3140	4478	5210	3800	5857	4000	3893	3923	2.69022	5889.28	2616.18	3456.51	4587.03	5457.63	3896.9	5845.49	4011.38	4030.35
1	Q7TQK5	Coiled-coil domain-containing protein 93 OS=Mus musculus GN=Ccdc93 PE=1 SV=1 - [CCD93_MOUSE]	14	32	61	18	423960	361146	457443	328836	355988	341782	329628	320581	342550	305885	356780	380182	353597	421986	361982	364656	358027	338033	319951	343525	316677
1	Q64331	Unconventional myosin-VI OS=Mus musculus GN=Myo6 PE=1 SV=1 - [MYO6_MOUSE]	13	43	61	11	241333	164942	343149	309732	318771	333904	417070	323742	305160	198324	295613	216413	161494	316551	340952	326532	349775	427705	323106	306028	205321
1	Q5U430	E3 ubiquitin-protein ligase UBR3 OS=Mus musculus GN=Ubr3 PE=1 SV=3 - [UBR3_MOUSE]	4	49	61	2	8129	25717	11533	9664	11088	48668	17467	19322	63265	52848	26770	7289.59	25179.5	10639.1	10638.1	11358	50981.2	17912.4	19284	63445	54712.5
1	P29341	Polyadenylate-binding protein 1 OS=Mus musculus GN=Pabpc1 PE=1 SV=2 - [PABP1_MOUSE]	16	39	61	22	1190297	1145641	1428416	1498015	1171168	1085701	1083376	1101865	1128306	1008195	1184098	1.06739e+06	1.1217e+06	1.3177e+06	1.64901e+06	1.19968e+06	1.1373e+06	1.111e+06	1.0997e+06	1.13152e+06	1.04377e+06
1	Q9QXY6	EH domain-containing protein 3 OS=Mus musculus GN=Ehd3 PE=1 SV=2 - [EHD3_MOUSE]	10	39	61	15	782707	262168	667642	446572	522147	410848	426640	390062	313961	342839	456559	701884	256688	615892	491586	534860	430376	437519	389296	314855	354935
1	Q9DCN2	NADH-cytochrome b5 reductase 3 OS=Mus musculus GN=Cyb5r3 PE=1 SV=3 - [NB5R3_MOUSE]	18	23	61	38	5083996	3204916	3074609	4374294	5085883	4008919	4741374	4091285	3283290	2945038	3989360	4.55902e+06	3.13793e+06	2.83629e+06	4.81521e+06	5.20971e+06	4.19947e+06	4.86228e+06	4.08325e+06	3.29263e+06	3.04894e+06
1	P58281	Dynamin-like 120 kDa protein, mitochondrial OS=Mus musculus GN=Opa1 PE=1 SV=1 - [OPA1_MOUSE]	14	46	61	15	259071	312873	241671	282244	360080	323307	457628	330723	447583	172338	318752	232319	306333	222939	310694	368847	338674	469297	330073	448857	178418
1	Q9JJZ2	Tubulin alpha-8 chain OS=Mus musculus GN=Tuba8 PE=1 SV=1 - [TBA8_MOUSE]	1	15	61	1	1	1557	380	3121	909	1159	1480	1198	1	1741	1155	0.896739	1524.46	350.545	3435.59	931.132	1214.09	1517.74	1195.65	1.00285	1802.42
1	Q2TPA8	Hydroxysteroid dehydrogenase-like protein 2 OS=Mus musculus GN=Hsdl2 PE=1 SV=1 - [HSDL2_MOUSE]	17	31	61	34	2194035	1984495	1556015	1590227	2037697	1725163	2024453	1773185	1440628	1481029	1780693	1.96748e+06	1.94302e+06	1.4354e+06	1.75052e+06	2.08731e+06	1.80716e+06	2.07608e+06	1.7697e+06	1.44473e+06	1.53328e+06
1	Q9JLV5	Cullin-3 OS=Mus musculus GN=Cul3 PE=1 SV=1 - [CUL3_MOUSE]	11	39	61	10	440068	253101	507962	477587	388229	360942	299630	355599	292576	240116	361581	394626	247811	468589	525727	397682	378098	307270	354900	293409	248588
1	Q60662	A-kinase anchor protein 4 OS=Mus musculus GN=Akap4 PE=1 SV=1 - [AKAP4_MOUSE]	15	33	61	17	92254	53698	63222	365185	102219	741452	175774	737732	81008	76549	248909	82727.8	52575.6	58321.5	401995	104708	776694	180256	736282	81238.5	79249.7
1	O54754	Aldehyde oxidase 1 OS=Mus musculus GN=Aox1 PE=1 SV=2 - [AOXA_MOUSE]	19	47	61	27	686415	725301	1035872	529050	548483	612813	551473	620084	702513	638104	665011	615535	710141	955579	582377	561837	641940	565535	618866	704512	660617
1	Q99KW3	TRIO and F-actin-binding protein OS=Mus musculus GN=Triobp PE=1 SV=3 - [TARA_MOUSE]	3	54	61	3	53771	58548	63049	58581	70535	57497	69810	57299	74754	47363	61121	48218.6	57324.3	58161.9	64485.9	72252.4	60229.9	71590.1	57186.4	74966.7	49034
1	Q93092	Transaldolase OS=Mus musculus GN=Taldo1 PE=1 SV=2 - [TALDO_MOUSE]	12	20	61	35	6831336	8451190	7207030	4992515	4789512	5611216	5315879	5762737	6927155	4637405	6052597	6.12593e+06	8.27455e+06	6.6484e+06	5.49575e+06	4.90613e+06	5.87792e+06	5.45143e+06	5.75141e+06	6.94687e+06	4.80102e+06
1	Q64739	Collagen alpha-2(XI) chain OS=Mus musculus GN=Col11a2 PE=2 SV=3 - [COBA2_MOUSE]	1	46	61	0	0	0	0	0	0	0	0	0	0	0	0	0	0	0	0	0	0	0	0	0	0
1	Q6P5H2	Nestin OS=Mus musculus GN=Nes PE=1 SV=1 - [NEST_MOUSE]	10	45	61	7	76841	88921	70407	51886	53672	64998	56041	61346	70183	89327	68362	68906.3	87062.4	64949.6	57116	54978.8	68087.4	57470	61225.5	70382.7	92478.5
1	CONT_088	gi 1346343|sp|P04264|K2C1_HUMAN KERATIN, TYPE II CYTOSKELETAL 1 (CYTOKERATIN 1) (K1) (CK 1) (67 KD CYTOKERATIN) (HAIR ALPHA PROTEIN) [Homo sapiens].	7	37	60	13	132641	560566	216541	1273600	1148969	417270	283734	390972	250266	357589	503215	118944	548849	199756	1.40198e+06	1.17694e+06	437103	290969	390204	250978	370205
1	P70168	Importin subunit beta-1 OS=Mus musculus GN=Kpnb1 PE=1 SV=2 - [IMB1_MOUSE]	19	30	60	31	1442415	943929	1504739	1117915	1203108	1237569	1150170	1309634	1110226	1419752	1243946	1.29347e+06	924199	1.3881e+06	1.2306e+06	1.2324e+06	1.29639e+06	1.1795e+06	1.30706e+06	1.11339e+06	1.46984e+06
1	Q99PP2	Zinc finger protein 318 (Fragment) OS=Mus musculus GN=Znf318 PE=1 SV=2 - [ZN318_MOUSE]	1	51	60	0	0	0	0	0	0	0	0	0	0	0	0	0	0	0	0	0	0	0	0	0	0
1	E2JF22	Piezo-type mechanosensitive ion channel component 1 OS=Mus musculus GN=Piezo1 PE=1 SV=1 - [PIEZ1_MOUSE]	3	43	60	2	29450	31341	27280	20203	27030	22161	23182	26230	33490	18968	25934	26409	30685.9	25165.5	22239.4	27688.1	23214.3	23773.1	26178.5	33585.3	19637.2
1	Q91VD9	NADH-ubiquinone oxidoreductase 75 kDa subunit, mitochondrial OS=Mus musculus GN=Ndufs1 PE=1 SV=2 - [NDUS1_MOUSE]	17	40	60	22	541114	897819	515096	594552	673240	683044	863200	698748	1010569	299398	677678	485238	879053	475170	654482	689632	715509	885211	697375	1.01344e+06	309961
1	Q9DBR7	Protein phosphatase 1 regulatory subunit 12A OS=Mus musculus GN=Ppp1r12a PE=1 SV=2 - [MYPT1_MOUSE]	3	45	60	3	21773	30533	35589	28464	24196	30983	18180	26538	27989	16480	26073	19524.7	29894.8	32830.4	31333.1	24785.1	32455.6	18643.6	26485.9	28068.7	17061.4
1	P56716	Oxygen-regulated protein 1 OS=Mus musculus GN=Rp1 PE=1 SV=2 - [RP1_MOUSE]	1	55	60	1	290400	116900	283100	199300	245600	196700	183700	205100	122900	153800	199750	260413	114457	261156	219389	251580	206049	188384	204697	123250	159226
1	Q8QZR5	Alanine aminotransferase 1 OS=Mus musculus GN=Gpt PE=1 SV=3 - [ALAT1_MOUSE]	16	25	60	36	1690151	1368741	1917061	1095528	1211340	1240653	1167517	1268783	1097031	1237979	1329478	1.51562e+06	1.34013e+06	1.76847e+06	1.20596e+06	1.24083e+06	1.29962e+06	1.19729e+06	1.26629e+06	1.10015e+06	1.28166e+06
1	Q64487	Receptor-type tyrosine-protein phosphatase delta OS=Mus musculus GN=Ptprd PE=1 SV=3 - [PTPRD_MOUSE]	2	46	60	0	0	0	0	0	0	0	0	0	0	0	0	0	0	0	0	0	0	0	0	0	0
1	Q9JIF7	Coatomer subunit beta OS=Mus musculus GN=Copb1 PE=1 SV=1 - [COPB_MOUSE]	20	42	60	22	849186	794974	1066752	657332	746778	725976	712758	712169	580891	684690	753151	761498	778358	984066	723590	764961	760482	730933	710770	582544	708847
1	Q76MZ3	Serine/threonine-protein phosphatase 2A 65 kDa regulatory subunit A alpha isoform OS=Mus musculus GN=Ppp2r1a PE=1 SV=3 - [2AAA_MOUSE]	11	34	60	23	2871681	2251708	2695803	1977250	2097260	2074506	2021214	2161372	2060614	2080459	2229187	2.57515e+06	2.20464e+06	2.48685e+06	2.17655e+06	2.14832e+06	2.17311e+06	2.07275e+06	2.15713e+06	2.06648e+06	2.15386e+06
1	Q9CZU6	Citrate synthase, mitochondrial OS=Mus musculus GN=Cs PE=1 SV=1 - [CISY_MOUSE]	14	25	60	36	4046306	4819984	3112945	2864358	2887639	3144749	3121426	3456606	4111483	2374172	3393967	3.62848e+06	4.71924e+06	2.87165e+06	3.15308e+06	2.95795e+06	3.29422e+06	3.20102e+06	3.44981e+06	4.12318e+06	2.45794e+06
1	Q60875	Rho guanine nucleotide exchange factor 2 OS=Mus musculus GN=Arhgef2 PE=1 SV=4 - [ARHG2_MOUSE]	1	37	60	1	1998	1	1782	1	1	2669	1	1	856	2855	1017	1791.68	0.979098	1643.87	1.1008	1.02435	2795.86	1.0255	0.998035	858.436	2955.73
1	B7ZCC9	Adhesion G-protein coupled receptor G4 OS=Mus musculus GN=Adgrg4 PE=3 SV=1 - [AGRG4_MOUSE]	3	43	60	3	139713	94750	73606	260980	239100	157860	309270	156100	215350	45141	169187	125286	92769.6	67900.6	287286	244922	165363	317156	155793	215963	46733.6
1	Q8BFR5	Elongation factor Tu, mitochondrial OS=Mus musculus GN=Tufm PE=1 SV=1 - [EFTU_MOUSE]	18	35	60	27	2978899	3093462	2440177	2475964	2677679	2691976	2722483	2823100	2881190	2051214	2683614	2.6713e+06	3.0288e+06	2.25103e+06	2.72554e+06	2.74288e+06	2.81993e+06	2.79191e+06	2.81755e+06	2.88939e+06	2.12358e+06
1	B9EJA2	Cortactin-binding protein 2 OS=Mus musculus GN=Cttnbp2 PE=1 SV=2 - [CTTB2_MOUSE]	3	43	59	2	29420	20774	20402	15935	28910	18002	16605	16615	7388	21800	19585	26382.1	20339.8	18820.6	17541.2	29613.9	18857.6	17028.4	16582.4	7409.03	22569.1
1	Q80W21	Glutathione S-transferase Mu 7 OS=Mus musculus GN=Gstm7 PE=1 SV=1 - [GSTM7_MOUSE]	7	19	59	10	154412	184885	614195	880430	122482	771084	201322	728870	131019	93055	388175	138467	181021	566587	969176	125464	807734	206456	727438	131392	96338.1
1	Q8CGK3	Lon protease homolog, mitochondrial OS=Mus musculus GN=Lonp1 PE=1 SV=2 - [LONM_MOUSE]	18	43	59	20	658538	940833	768467	545239	567493	634930	696943	699629	864753	530647	690747	590537	921168	708901	600198	581310	665109	714715	698254	867214	549369
1	P42225	Signal transducer and activator of transcription 1 OS=Mus musculus GN=Stat1 PE=1 SV=1 - [STAT1_MOUSE]	18	36	59	26	974008	1043138	1328577	725881	840052	878613	695525	868496	908309	753569	901617	873431	1.02133e+06	1.2256e+06	799048	860506	920374	713261	866789	910894	780156
1	P58774	Tropomyosin beta chain OS=Mus musculus GN=Tpm2 PE=1 SV=1 - [TPM2_MOUSE]	5	30	59	11	938691	1443733	920809	867443	684368	1342866	834026	1421908	1860970	1263067	1157788	841761	1.41356e+06	849435	954880	701031	1.40669e+06	855293	1.41911e+06	1.86627e+06	1.30763e+06
1	Q61699	Heat shock protein 105 kDa OS=Mus musculus GN=Hsph1 PE=1 SV=2 - [HS105_MOUSE]	21	43	59	24	1130612	703928	1359496	749273	755732	770671	589072	792070	693438	904096	844839	1.01386e+06	689215	1.25412e+06	824798	774133	807301	604093	790514	695411	935993
1	Q9JII6	Alcohol dehydrogenase [NADP(+)] OS=Mus musculus GN=Akr1a1 PE=1 SV=3 - [AK1A1_MOUSE]	11	21	59	35	3026160	2233765	3110847	2195934	2133564	2022730	1943773	2045799	1635482	2214079	2256213	2.71368e+06	2.18708e+06	2.86972e+06	2.41728e+06	2.18551e+06	2.11887e+06	1.99334e+06	2.04178e+06	1.64014e+06	2.29219e+06
1	Q920F6	Structural maintenance of chromosomes protein 1B OS=Mus musculus GN=Smc1b PE=1 SV=1 - [SMC1B_MOUSE]	1	42	59	1	34320	18550	23250	18710	28000	25170	20570	26390	27940	36010	25891	30776.1	18162.3	21447.8	20595.9	28681.7	26366.3	21094.5	26338.1	28019.5	37280.5
1	P97499	Telomerase protein component 1 OS=Mus musculus GN=Tep1 PE=1 SV=1 - [TEP1_MOUSE]	2	48	59	2	2400	843	3743	1596	2584	1554	1090	2737	2273	2366	2119	2152.17	825.38	3452.87	1756.87	2646.92	1627.86	1117.79	2731.62	2279.47	2449.47
1	Q8BHN3	Neutral alpha-glucosidase AB OS=Mus musculus GN=Ganab PE=1 SV=1 - [GANAB_MOUSE]	23	37	59	31	1879204	1956563	1675026	2028129	2013587	2066574	2254716	2084202	2108756	1996204	2006296	1.68516e+06	1.91567e+06	1.54519e+06	2.23256e+06	2.06261e+06	2.1648e+06	2.31221e+06	2.08011e+06	2.11476e+06	2.06663e+06
1	Q9Z180	SET-binding protein OS=Mus musculus GN=Setbp1 PE=1 SV=4 - [SETBP_MOUSE]	1	44	59	1	34990	21180	12700	25870	31480	33070	48510	34270	55050	40250	33737	31376.9	20737.3	11715.6	28477.6	32246.5	34641.8	49747	34202.7	55206.7	41670.1
1	O88286	Protein Wiz OS=Mus musculus GN=Wiz PE=1 SV=2 - [WIZ_MOUSE]	1	44	59	1	25810	11240	16340	25300	36450	24960	29870	30330	33580	20580	25446	23144.8	11005.1	15073.4	27850.2	37337.5	26146.4	30631.7	30270.4	33675.6	21306.1
1	P14685	26S proteasome non-ATPase regulatory subunit 3 OS=Mus musculus GN=Psmd3 PE=1 SV=3 - [PSMD3_MOUSE]	19	37	59	31	1899295	1289100	2027837	1587956	1576574	1459003	1403312	1499496	1462865	1483529	1568897	1.70317e+06	1.26216e+06	1.87065e+06	1.74802e+06	1.61496e+06	1.52835e+06	1.4391e+06	1.49655e+06	1.46703e+06	1.53587e+06
1	Q62188	Dihydropyrimidinase-related protein 3 OS=Mus musculus GN=Dpysl3 PE=1 SV=1 - [DPYL3_MOUSE]	14	28	59	22	1016133	770251	1210866	1161473	825129	898976	739600	884609	831569	1085380	942399	911206	754152	1.11701e+06	1.27855e+06	845219	941705	758459	882871	833936	1.12367e+06
1	Q9R0L6	Pericentriolar material 1 protein OS=Mus musculus GN=Pcm1 PE=1 SV=2 - [PCM1_MOUSE]	1	55	59	1	6536	4863	15990	76300	6203	20540	22350	19990	32770	4161	20970	5861.09	4761.36	14750.6	83990.9	6354.03	21516.3	22919.9	19950.7	32863.3	4307.8
1	O54988	STE20-like serine/threonine-protein kinase OS=Mus musculus GN=Slk PE=1 SV=2 - [SLK_MOUSE]	17	44	59	19	215847	189579	236519	164156	177413	178613	192171	182109	180150	181997	189855	193558	185617	218186	180703	181733	187103	197071	181751	180663	188418
1	Q6P5U7	NACHT and WD repeat domain-containing protein 2 OS=Mus musculus GN=Nwd2 PE=1 SV=2 - [NWD2_MOUSE]	1	34	59	0	0	0	0	0	0	0	0	0	0	0	0	0	0	0	0	0	0	0	0	0	0
1	Q9EQH2	Endoplasmic reticulum aminopeptidase 1 OS=Mus musculus GN=Erap1 PE=1 SV=2 - [ERAP1_MOUSE]	20	37	59	26	406950	546917	460722	400014	428043	412112	423268	399465	428850	434131	434047	364928	535486	425010	440335	438465	431700	434061	398680	430070	449448
1	P35505	Fumarylacetoacetase OS=Mus musculus GN=Fah PE=1 SV=2 - [FAAA_MOUSE]	14	19	59	31	4877377	2405830	4230575	4065010	4471941	3271650	2677067	3273832	2129831	3433705	3483682	4.37373e+06	2.35554e+06	3.90265e+06	4.47476e+06	4.58082e+06	3.42715e+06	2.74533e+06	3.2674e+06	2.13589e+06	3.55485e+06
1	Q9WVB4	Slit homolog 3 protein OS=Mus musculus GN=Slit3 PE=2 SV=2 - [SLIT3_MOUSE]	3	40	59	2	4173	3405	5319	4598	4960	5427	9108	6989	8099	5095	5717	3742.09	3333.83	4906.71	5061.47	5080.77	5684.95	9340.25	6975.27	8122.05	5274.76
1	A6X935	Inter alpha-trypsin inhibitor, heavy chain 4 OS=Mus musculus GN=Itih4 PE=1 SV=2 - [ITIH4_MOUSE]	19	29	59	29	1381999	1225424	1345155	1014586	927248	1140244	942996	1179204	1448447	1588522	1219382	1.23929e+06	1.19981e+06	1.24089e+06	1.11685e+06	949825	1.19444e+06	967042	1.17689e+06	1.45257e+06	1.64457e+06
1	Q61425	Hydroxyacyl-coenzyme A dehydrogenase, mitochondrial OS=Mus musculus GN=Hadh PE=1 SV=2 - [HCDH_MOUSE]	12	24	59	30	2751314	3089865	2547037	2523795	2849321	2478957	2290397	2575239	2678948	2631802	2641668	2.46721e+06	3.02528e+06	2.34961e+06	2.77819e+06	2.9187e+06	2.59678e+06	2.3488e+06	2.57018e+06	2.68657e+06	2.72465e+06
1	P70208	Plexin-A3 OS=Mus musculus GN=Plxna3 PE=1 SV=2 - [PLXA3_MOUSE]	1	40	59	1	1	1411	1363	501	418	1	419	1417	952	922	741	0.896739	1381.51	1257.35	551.5	428.177	1.04753	429.684	1414.22	954.709	954.529
1	G5E829	Plasma membrane calcium-transporting ATPase 1 OS=Mus musculus GN=Atp2b1 PE=1 SV=1 - [AT2B1_MOUSE]	8	40	59	7	106209	118169	129432	115576	121413	128530	137960	122649	150798	109534	124027	95241.8	115699	119399	127226	124369	134639	141478	122408	151227	113398
1	P19221	Prothrombin OS=Mus musculus GN=F2 PE=1 SV=1 - [THRB_MOUSE]	19	37	58	31	1430121	1809029	1545941	1321322	1477225	1440618	1301292	1450105	1522952	1847772	1514638	1.28245e+06	1.77122e+06	1.42611e+06	1.45451e+06	1.51319e+06	1.50909e+06	1.33447e+06	1.44726e+06	1.52729e+06	1.91296e+06
1	P11087	Collagen alpha-1(I) chain OS=Mus musculus GN=Col1a1 PE=1 SV=4 - [CO1A1_MOUSE]	13	45	58	14	428317	584762	471838	566566	510801	1010439	473653	962181	1980571	397730	738686	384089	572540	435265	623675	523238	1.05847e+06	485731	960290	1.98621e+06	411762
1	Q8BMF4	Dihydrolipoyllysine-residue acetyltransferase component of pyruvate dehydrogenase complex, mitochondrial OS=Mus musculus GN=Dlat PE=1 SV=2 - [ODP2_MOUSE]	17	28	58	40	1847686	3065478	1967618	1910673	1908836	1915350	2345491	2085911	2269236	1432715	2074899	1.65689e+06	3.0014e+06	1.8151e+06	2.10327e+06	1.95531e+06	2.00639e+06	2.4053e+06	2.08181e+06	2.27569e+06	1.48326e+06
1	Q4VA61	Down syndrome cell adhesion molecule-like protein 1 homolog OS=Mus musculus GN=Dscaml1 PE=1 SV=2 - [DSCL1_MOUSE]	1	48	58	1	80190	54970	72640	42170	63590	48160	57720	50650	68240	30390	56872	71909.5	53821	67009.5	46420.7	65138.3	50449.1	59191.8	50550.5	68434.2	31462.2
1	Q91W50	Cold shock domain-containing protein E1 OS=Mus musculus GN=Csde1 PE=1 SV=1 - [CSDE1_MOUSE]	19	44	58	26	1271844	951499	1275123	1009600	1024295	1186173	1151958	1362722	1312795	1304861	1185087	1.14051e+06	931611	1.17629e+06	1.11137e+06	1.04923e+06	1.24255e+06	1.18133e+06	1.36004e+06	1.31653e+06	1.3509e+06
1	Q8BU30	Isoleucine--tRNA ligase, cytoplasmic OS=Mus musculus GN=Iars PE=1 SV=2 - [SYIC_MOUSE]	13	50	58	12	283998	178711	360664	305950	308282	269292	257793	256868	282208	213875	271764	254672	174976	332708	336789	315788	282092	264367	256363	283011	221421
1	P62192	26S protease regulatory subunit 4 OS=Mus musculus GN=Psmc1 PE=1 SV=1 - [PRS4_MOUSE]	17	30	58	30	1751842	1297389	1885166	1692054	1462538	1487962	1497489	1471274	1631159	1143433	1532031	1.57095e+06	1.27027e+06	1.73904e+06	1.86261e+06	1.49815e+06	1.55869e+06	1.53567e+06	1.46838e+06	1.6358e+06	1.18377e+06
1	Q9DCW4	Electron transfer flavoprotein subunit beta OS=Mus musculus GN=Etfb PE=1 SV=3 - [ETFB_MOUSE]	17	22	58	44	5332822	7940319	4880408	3871558	4417495	4886819	5162857	4991894	5876529	4360705	5172140	4.78215e+06	7.77435e+06	4.50212e+06	4.2618e+06	4.52505e+06	5.11909e+06	5.29451e+06	4.98209e+06	5.89325e+06	4.51455e+06
1	Q6P5F9	Exportin-1 OS=Mus musculus GN=Xpo1 PE=1 SV=1 - [XPO1_MOUSE]	9	43	58	12	89104	77180	130679	102495	89385	86106	76641	86055	90294	67665	89561	79903	75566.8	120550	112826	91561.3	90198.7	78595.3	85885.9	90551	70052.3
1	Q9Z0R6	Intersectin-2 OS=Mus musculus GN=Itsn2 PE=1 SV=2 - [ITSN2_MOUSE]	4	43	58	4	197166	32965	44802	211969	753861	114151	378581	112042	179914	60571	208602	176806	32276	41329.3	233335	772216	119577	388235	111822	180426	62708
1	Q9R0P9	Ubiquitin carboxyl-terminal hydrolase isozyme L1 OS=Mus musculus GN=Uchl1 PE=1 SV=1 - [UCHL1_MOUSE]	3	10	58	3	201490	180890	280980	674100	376290	236620	166290	232370	205990	332760	288778	180684	177109	259201	742048	385452	247867	170530	231913	206576	344500
1	Q9Z2I0	LETM1 and EF-hand domain-containing protein 1, mitochondrial OS=Mus musculus GN=Letm1 PE=1 SV=1 - [LETM1_MOUSE]	16	34	58	29	353562	473237	413410	316032	443281	426804	466780	428168	559816	243426	412451	317053	463346	381366	347887	454074	447090	478683	427327	561409	252014
1	Q9JK53	Prolargin OS=Mus musculus GN=Prelp PE=1 SV=2 - [PRELP_MOUSE]	18	25	58	29	2862155	3753650	2564767	1819266	2019416	2331028	3687762	2322422	3521474	921758	2580370	2.56661e+06	3.67519e+06	2.36597e+06	2.00264e+06	2.06858e+06	2.44182e+06	3.7818e+06	2.31786e+06	3.5315e+06	954279
1	Q03172	Zinc finger protein 40 OS=Mus musculus GN=Hivep1 PE=1 SV=1 - [ZEP1_MOUSE]	2	46	58	3	1068770	1259930	1084340	817640	788250	1249980	880860	1294440	1549870	1361280	1135536	958408	1.2336e+06	1.00029e+06	900057	807442	1.30939e+06	903322	1.2919e+06	1.55428e+06	1.40931e+06
1	P50247	Adenosylhomocysteinase OS=Mus musculus GN=Ahcy PE=1 SV=3 - [SAHH_MOUSE]	18	27	58	38	3661164	3416375	5317944	6343291	3995533	4212754	3181315	4278414	3282708	2545626	4023512	3.28311e+06	3.34497e+06	4.90574e+06	6.98268e+06	4.09282e+06	4.41299e+06	3.26244e+06	4.27001e+06	3.29205e+06	2.63544e+06
1	Q2KN98	Cytospin-A OS=Mus musculus GN=Specc1l PE=1 SV=1 - [CYTSA_MOUSE]	1	44	57	2	1454	1787	3200	1367	1982	3131	2283	2060	3457	2820	2354	1303.86	1749.65	2951.96	1504.79	2030.26	3279.82	2341.22	2055.95	3466.84	2919.49
1	Q921C5	Protein bicaudal D homolog 2 OS=Mus musculus GN=Bicd2 PE=1 SV=1 - [BICD2_MOUSE]	5	39	57	6	251517	165055	222768	169606	177065	178373	192508	191902	180387	162477	189166	225545	161605	205501	186702	181376	186851	197417	191525	180900	168209
1	Q8CHG7	Rap guanine nucleotide exchange factor 2 OS=Mus musculus GN=Rapgef2 PE=1 SV=2 - [RPGF2_MOUSE]	1	41	57	1	1773	503	3495	1686	1346	1912	2060	2560	2287	2015	1964	1589.92	492.487	3224.09	1855.95	1378.77	2002.88	2112.53	2554.97	2293.51	2086.09
1	P42567	Epidermal growth factor receptor substrate 15 OS=Mus musculus GN=Eps15 PE=1 SV=1 - [EPS15_MOUSE]	19	37	57	21	527462	534892	622091	483315	485714	681376	501791	491863	458374	533201	532008	472996	523712	573871	532032	497540	713762	514586	490897	459678	552013
1	Q64518	Sarcoplasmic/endoplasmic reticulum calcium ATPase 3 OS=Mus musculus GN=Atp2a3 PE=1 SV=3 - [AT2A3_MOUSE]	12	36	57	14	374993	86350	118264	332262	458915	231284	232341	219805	148340	116012	231857	336271	84545.2	109097	365753	470089	242277	238266	219373	148762	120105
1	Q8K010	5-oxoprolinase OS=Mus musculus GN=Oplah PE=1 SV=1 - [OPLA_MOUSE]	25	40	57	26	806944	894033	898628	726666	685266	745837	821279	731566	943418	685646	793928	723618	875346	828973	799913	701951	781287	842221	730129	946103	709836
1	Q922R8	Protein disulfide-isomerase A6 OS=Mus musculus GN=Pdia6 PE=1 SV=3 - [PDIA6_MOUSE]	15	25	57	23	2175327	2305903	2349790	2788706	2108716	2615360	1967422	2670290	1966524	2424582	2337262	1.9507e+06	2.25771e+06	2.16765e+06	3.0698e+06	2.16006e+06	2.73967e+06	2.01759e+06	2.66504e+06	1.97212e+06	2.51012e+06
1	P61979	Heterogeneous nuclear ribonucleoprotein K OS=Mus musculus GN=Hnrnpk PE=1 SV=1 - [HNRPK_MOUSE]	15	28	57	29	1318056	1688204	1703362	1258086	1141306	1230242	1244414	1232180	1246901	1256676	1331943	1.18195e+06	1.65292e+06	1.57133e+06	1.3849e+06	1.16909e+06	1.28872e+06	1.27615e+06	1.22976e+06	1.25045e+06	1.30101e+06
1	P80317	T-complex protein 1 subunit zeta OS=Mus musculus GN=Cct6a PE=1 SV=3 - [TCPZ_MOUSE]	11	35	57	19	949471	1046551	803981	1071694	1000169	827644	935743	871953	842001	796990	914620	851428	1.02468e+06	741663	1.17972e+06	1.02452e+06	866982	959604	870240	844397	825109
1	Q8R4U7	Leucine zipper protein 1 OS=Mus musculus GN=Luzp1 PE=1 SV=2 - [LUZP1_MOUSE]	1	48	57	2	8196	10388	8846	8177	7624	26582	9317	9418	12819	11288	11266	7349.67	10170.9	8160.33	9001.23	7809.63	27845.5	9554.58	9399.49	12855.5	11686.3
1	P05063	Fructose-bisphosphate aldolase C OS=Mus musculus GN=Aldoc PE=1 SV=4 - [ALDOC_MOUSE]	1	14	57	0	0	0	0	0	0	0	0	0	0	0	0	0	0	0	0	0	0	0	0	0	0
1	Q6PAJ1	Breakpoint cluster region protein OS=Mus musculus GN=Bcr PE=1 SV=3 - [BCR_MOUSE]	2	47	57	1	1	1	880	1901	1	1238	981	1311	1	2404	872	0.896739	0.979098	811.789	2092.62	1.02435	1296.84	1006.02	1308.42	1.00285	2488.82
1	P35486	Pyruvate dehydrogenase E1 component subunit alpha, somatic form, mitochondrial OS=Mus musculus GN=Pdha1 PE=1 SV=1 - [ODPA_MOUSE]	15	28	57	37	1838587	3485373	1730796	1609591	1916621	2049557	2630016	2041026	2899400	1227802	2142877	1.64873e+06	3.41252e+06	1.59664e+06	1.77183e+06	1.96329e+06	2.14697e+06	2.69708e+06	2.03702e+06	2.90765e+06	1.27112e+06
1	A6H5Y3	Methionine synthase OS=Mus musculus GN=Mtr PE=1 SV=1 - [METH_MOUSE]	9	42	57	8	42824	44448	62890	50502	43302	42061	41985	41235	42284	43738	45527	38402	43519	58015.2	55592.5	44356.3	44060.2	43055.6	41154	42404.3	45281.1
1	P12382	ATP-dependent 6-phosphofructokinase, liver type OS=Mus musculus GN=Pfkl PE=1 SV=4 - [PFKAL_MOUSE]	10	36	57	15	895801	729112	869000	692044	750382	690660	713956	683077	690981	606763	732178	803300	713872	801642	761801	768652	723487	732162	681735	692947	628170
1	P97500	Myelin transcription factor 1-like protein OS=Mus musculus GN=Myt1l PE=1 SV=2 - [MYT1L_MOUSE]	2	45	57	2	18958	13003	26460	18289	19194	18422	14005	16820	21297	13955	18040	17000.4	12731.2	24409	20132.5	19661.3	19297.6	14362.1	16786.9	21357.6	14447.3
1	Q7TSY8	Shugoshin-like 2 OS=Mus musculus GN=Sgol2 PE=1 SV=1 - [SGOL2_MOUSE]	2	45	56	4	355590	384580	364700	392380	449060	392680	518470	391770	379680	432520	406143	318871	376542	336431	431931	459994	411344	531691	391000	380761	447780
1	Q03141	MAP/microtubule affinity-regulating kinase 3 OS=Mus musculus GN=Mark3 PE=1 SV=2 - [MARK3_MOUSE]	2	40	56	3	34661	35489	42587	40789	37685	42338	41231	37990	43539	44052	40036	31081.9	34747.2	39286	44900.5	38602.6	44350.3	42282.4	37915.4	43662.9	45606.2
1	Q6PFD9	Nuclear pore complex protein Nup98-Nup96 OS=Mus musculus GN=Nup98 PE=1 SV=2 - [NUP98_MOUSE]	3	34	56	2	4097	8527	3741	7327	6776	6239	7778	6473	6917	4318	6219	3673.94	8348.77	3451.03	8065.55	6940.98	6535.54	7976.34	6460.28	6936.69	4470.34
1	Q05D44	Eukaryotic translation initiation factor 5B OS=Mus musculus GN=Eif5b PE=1 SV=2 - [IF2P_MOUSE]	13	49	56	13	230488	188782	312968	205445	212143	219143	204260	215882	229418	191898	221043	206688	184836	288709	226153	217308	229559	209469	215458	230071	198668
1	Q6PB44	Tyrosine-protein phosphatase non-receptor type 23 OS=Mus musculus GN=Ptpn23 PE=1 SV=2 - [PTN23_MOUSE]	9	49	56	9	629374	86333	606618	387019	627677	404664	440692	406353	256012	289813	413455	564384	84528.5	559598	426030	642960	423898	451929	405555	256741	300038
1	P50516	V-type proton ATPase catalytic subunit A OS=Mus musculus GN=Atp6v1a PE=1 SV=2 - [VATA_MOUSE]	19	29	56	38	2903610	1995113	3200871	1743922	1741865	1915534	1536747	1984076	1764129	2303407	2108927	2.60378e+06	1.95341e+06	2.95276e+06	1.91971e+06	1.78428e+06	2.00658e+06	1.57593e+06	1.98018e+06	1.76915e+06	2.38467e+06
1	Q9R0X4	Acyl-coenzyme A thioesterase 9, mitochondrial OS=Mus musculus GN=Acot9 PE=1 SV=1 - [ACOT9_MOUSE]	13	29	56	21	1719300	1300267	1369506	1642025	1482382	1759483	1281394	1767900	1320681	1065961	1470890	1.54176e+06	1.27309e+06	1.26335e+06	1.80754e+06	1.51848e+06	1.84311e+06	1.31407e+06	1.76443e+06	1.32444e+06	1.10357e+06
1	O09053	Werner syndrome ATP-dependent helicase homolog OS=Mus musculus GN=Wrn PE=1 SV=3 - [WRN_MOUSE]	1	42	56	1	1	1	1260	1111	855	838	963	495	1	1366	689	0.896739	0.979098	1162.33	1222.99	875.818	877.831	987.556	494.027	1.00285	1414.19
1	Q9CPV4	Glyoxalase domain-containing protein 4 OS=Mus musculus GN=Glod4 PE=1 SV=1 - [GLOD4_MOUSE]	19	25	56	32	7207647	3952834	5553796	5857561	5619741	4767736	4966385	4931357	3539282	4216075	5061241	6.46338e+06	3.87021e+06	5.12331e+06	6.44799e+06	5.75657e+06	4.99435e+06	5.09303e+06	4.92167e+06	3.54935e+06	4.36482e+06
1	P70392	Ras-specific guanine nucleotide-releasing factor 2 OS=Mus musculus GN=Rasgrf2 PE=1 SV=2 - [RGRF2_MOUSE]	2	34	56	2	16367	9841	19542	16117	20196	15094	17500	15456	14336	28520	17297	14676.9	9635.31	18027.3	17741.6	20687.7	15811.4	17946.2	15425.6	14376.8	29526.2
1	O70566	Protein diaphanous homolog 2 OS=Mus musculus GN=Diaph2 PE=1 SV=2 - [DIAP2_MOUSE]	1	37	56	1	4886	6414	4010	3275	6070	5115	9290	5958	6354	3526	5490	4381.47	6279.94	3699.18	3605.11	6217.79	5358.12	9526.89	5946.29	6372.08	3650.4
1	Q80UG2	Plexin-A4 OS=Mus musculus GN=Plxna4 PE=1 SV=3 - [PLXA4_MOUSE]	1	45	56	1	160600	431300	1	115700	170300	155800	179600	147000	226300	22630	160923	144016	422285	0.922488	127362	174446	163205	184180	146711	226944	23428.4
1	P21447	Multidrug resistance protein 1A OS=Mus musculus GN=Abcb1a PE=1 SV=3 - [MDR1A_MOUSE]	2	36	56	2	105861	110274	87601	85929	93061	89747	99381	90179	94722	82603	93936	94929.7	107969	80810.8	94590.5	95326.9	94012.7	101915	90001.8	94991.6	85517.3
1	Q04447	Creatine kinase B-type OS=Mus musculus GN=Ckb PE=1 SV=1 - [KCRB_MOUSE]	14	25	56	38	2236989	1964477	2789582	1445183	1310165	1923310	1891312	1937475	1706865	2146334	1935169	2.006e+06	1.92342e+06	2.57335e+06	1.59085e+06	1.34206e+06	2.01473e+06	1.93954e+06	1.93367e+06	1.71172e+06	2.22206e+06
1	P39053	Dynamin-1 OS=Mus musculus GN=Dnm1 PE=1 SV=2 - [DYN1_MOUSE]	4	36	56	3	21270	14574	18493	14299	16161	15492	19113	18185	15726	15186	16850	19073.6	14269.4	17059.6	15740.3	16554.5	16228.3	19600.4	18149.3	15770.8	15721.8
1	Q6PGC1	ATP-dependent RNA helicase Dhx29 OS=Mus musculus GN=Dhx29 PE=1 SV=1 - [DHX29_MOUSE]	7	45	56	7	86577	83757	96907	65850	79467	77773	87395	85574	97788	78465	83955	77637	82006.4	89395.5	72487.6	81401.9	81469.6	89623.5	85405.9	98066.3	81233.3
1	Q8C147	Dedicator of cytokinesis protein 8 OS=Mus musculus GN=Dock8 PE=1 SV=4 - [DOCK8_MOUSE]	3	46	56	2	22043	4324	14976	16134	22599	11562	17431	13351	5576	10010	13801	19766.8	4233.62	13815.2	17760.3	23149.2	12111.5	17875.5	13324.8	5591.87	10363.2
1	P01868	Ig gamma-1 chain C region secreted form OS=Mus musculus GN=Ighg1 PE=1 SV=1 - [IGHG1_MOUSE]	7	9	56	34	4205507	1837449	802737	3096716	3604976	2456530	3308236	2647090	2137793	1583757	2568079	3.77124e+06	1.79904e+06	740515	3.40886e+06	3.69275e+06	2.57329e+06	3.39259e+06	2.64189e+06	2.14388e+06	1.63963e+06
1	Q9JHR7	Insulin-degrading enzyme OS=Mus musculus GN=Ide PE=1 SV=1 - [IDE_MOUSE]	15	43	56	20	813650	783098	769074	590266	601551	652983	611092	669112	925126	512023	692797	729632	766730	709461	649764	616198	684020	626675	667797	927759	530088
1	O70475	UDP-glucose 6-dehydrogenase OS=Mus musculus GN=Ugdh PE=1 SV=1 - [UGDH_MOUSE]	19	37	56	28	1267993	526257	971581	803445	830073	796064	641499	782009	607449	713062	793943	1.13706e+06	515257	896271	884431	850284	833901	657857	780472	609178	738220
1	P51432	1-phosphatidylinositol 4,5-bisphosphate phosphodiesterase beta-3 OS=Mus musculus GN=Plcb3 PE=1 SV=2 - [PLCB3_MOUSE]	6	47	56	6	141487	93084	162829	147160	136720	140233	115590	134234	376853	106013	155420	126877	91138.4	150208	161993	140049	146898	118537	133970	377925	109753
1	Q9QX47	Protein SON OS=Mus musculus GN=Son PE=1 SV=2 - [SON_MOUSE]	1	40	56	1	1	1380	1375	1	567	1	1419	1	1064	1	581	0.896739	1351.16	1268.42	1.1008	580.805	1.04753	1455.18	0.998035	1067.03	1.03528
1	Q99LF4	tRNA-splicing ligase RtcB homolog OS=Mus musculus GN=Rtcb PE=1 SV=1 - [RTCB_MOUSE]	16	33	56	22	944302	947376	1142624	897692	838920	857649	756383	845154	851360	789757	887122	846793	927574	1.05406e+06	988178	859346	898414	775670	843493	853783	817620
1	Q5PRF0	HEAT repeat-containing protein 5A OS=Mus musculus GN=Heatr5a PE=1 SV=2 - [HTR5A_MOUSE]	1	46	56	2	7456	1111	6411	3888	3935	4642	4799	3877	3095	3780	4299	6686.09	1087.78	5914.07	4279.9	4030.81	4862.64	4921.37	3869.38	3103.81	3913.36
1	Q9EQP2	EH domain-containing protein 4 OS=Mus musculus GN=Ehd4 PE=1 SV=1 - [EHD4_MOUSE]	16	31	56	27	814204	445692	573896	479939	505778	512720	777192	519377	615061	380447	562431	730129	436376	529412	528316	518093	537090	797010	518356	616811	393870
1	O35459	Delta(3,5)-Delta(2,4)-dienoyl-CoA isomerase, mitochondrial OS=Mus musculus GN=Ech1 PE=1 SV=1 - [ECH1_MOUSE]	15	30	56	28	4054819	3521934	3563897	2813217	3214019	3517467	3269403	3824747	3901364	2511693	3419256	3.63611e+06	3.44832e+06	3.28765e+06	3.09678e+06	3.29227e+06	3.68465e+06	3.35277e+06	3.81723e+06	3.91247e+06	2.60031e+06
1	Q3UH53	Protein sidekick-1 OS=Mus musculus GN=Sdk1 PE=1 SV=1 - [SDK1_MOUSE]	2	45	55	1	284100	343300	289000	326600	380800	314800	475500	340000	329200	323800	340710	254764	336125	266599	359521	390072	329763	487625	339332	330137	335224
1	P42227	Signal transducer and activator of transcription 3 OS=Mus musculus GN=Stat3 PE=1 SV=2 - [STAT3_MOUSE]	8	27	55	8	311314	224780	383469	226837	266146	256437	225098	273635	245542	224587	263785	279167	220082	353745	249702	272626	268626	230838	273097	246241	232511
1	P58771	Tropomyosin alpha-1 chain OS=Mus musculus GN=Tpm1 PE=1 SV=1 - [TPM1_MOUSE]	3	32	55	5	169924	128313	183029	123140	140405	233039	143533	232149	276543	214841	184492	152378	125631	168842	135552	143824	244115	147193	231693	277330	222421
1	Q9D906	Ubiquitin-like modifier-activating enzyme ATG7 OS=Mus musculus GN=Atg7 PE=1 SV=1 - [ATG7_MOUSE]	15	32	55	20	1004308	547698	1012329	697145	793752	643111	615469	639155	528460	503429	698486	900602	536250	933861	767416	813078	673678	631163	637899	529964	521190
1	Q61738	Integrin alpha-7 OS=Mus musculus GN=Itga7 PE=1 SV=3 - [ITA7_MOUSE]	16	40	55	15	545700	373819	475929	503196	636606	499003	534518	519925	521686	434077	504446	489351	366006	439039	553917	652106	522721	548148	518903	523171	449392
1	P50518	V-type proton ATPase subunit E 1 OS=Mus musculus GN=Atp6v1e1 PE=1 SV=2 - [VATE1_MOUSE]	10	20	55	21	2055969	1369138	2328253	1235311	1285516	1419008	1162170	1454068	1373210	1567194	1524984	1.84367e+06	1.34052e+06	2.14778e+06	1.35983e+06	1.31682e+06	1.48645e+06	1.1918e+06	1.45121e+06	1.37712e+06	1.62249e+06
1	Q689Z5	Protein strawberry notch homolog 1 OS=Mus musculus GN=Sbno1 PE=1 SV=2 - [SBNO1_MOUSE]	1	46	55	0	0	0	0	0	0	0	0	0	0	0	0	0	0	0	0	0	0	0	0	0	0
1	Q05421	Cytochrome P450 2E1 OS=Mus musculus GN=Cyp2e1 PE=1 SV=1 - [CP2E1_MOUSE]	17	34	55	26	240380	6185413	453513	617960	507420	2353917	2824355	2593710	6806433	895747	2347885	215558	6.05613e+06	418360	680249	519775	2.4658e+06	2.89637e+06	2.58861e+06	6.8258e+06	927350
1	Q00PI9	Heterogeneous nuclear ribonucleoprotein U-like protein 2 OS=Mus musculus GN=Hnrnpul2 PE=1 SV=2 - [HNRL2_MOUSE]	18	38	55	23	370561	915939	779251	550351	454541	666206	676742	665017	895833	640744	661519	332297	896794	718849	605825	465608	697871	693999	663710	898382	663350
1	Q9D2R0	Acetoacetyl-CoA synthetase OS=Mus musculus GN=Aacs PE=1 SV=1 - [AACS_MOUSE]	18	41	55	21	659447	2557460	892244	494988	488279	921839	1230811	940318	2155200	553939	1089453	591352	2.50401e+06	823084	544882	500168	965655	1.2622e+06	938470	2.16133e+06	573482
1	Q3UMF0	Cordon-bleu protein-like 1 OS=Mus musculus GN=Cobll1 PE=1 SV=2 - [COBL1_MOUSE]	16	46	55	14	598894	496885	676442	502076	569509	477149	583853	493972	490761	505969	539551	537052	486499	624009	552684	583375	499828	598741	493001	492158	523820
1	Q9Z2I9	Succinyl-CoA ligase [ADP-forming] subunit beta, mitochondrial OS=Mus musculus GN=Sucla2 PE=1 SV=2 - [SUCB1_MOUSE]	20	33	55	31	3119566	4140648	3397874	3810490	2820727	3323950	3078096	3370502	3168229	3370893	3360098	2.79744e+06	4.0541e+06	3.1345e+06	4.19458e+06	2.88941e+06	3.48194e+06	3.15659e+06	3.36388e+06	3.17725e+06	3.48982e+06
1	B1AZI6	THO complex subunit 2 OS=Mus musculus GN=Thoc2 PE=1 SV=1 - [THOC2_MOUSE]	1	47	55	1	20390	20100	18450	13140	14030	14860	15470	18590	21500	10100	16663	18284.5	19679.9	17019.9	14464.5	14371.6	15566.3	15864.5	18553.5	21561.2	10456.3
1	Q80XI3	Eukaryotic translation initiation factor 4 gamma 3 OS=Mus musculus GN=Eif4g3 PE=1 SV=2 - [IF4G3_MOUSE]	2	42	55	1	10660	7120	8644	11060	9441	8154	11230	8499	8519	6662	8999	9559.24	6971.18	7973.98	12174.8	9670.87	8541.56	11516.4	8482.3	8543.24	6897.04
1	Q3V125	Coiled-coil domain-containing protein 110 OS=Mus musculus GN=Ccdc110 PE=1 SV=1 - [CC110_MOUSE]	1	43	55	0	0	0	0	0	0	0	0	0	0	0	0	0	0	0	0	0	0	0	0	0	0
1	Q99K85	Phosphoserine aminotransferase OS=Mus musculus GN=Psat1 PE=1 SV=1 - [SERC_MOUSE]	16	23	55	34	4098553	2945173	4238494	2815644	3134474	2953291	2545965	3029482	2251215	2789034	3080132	3.67533e+06	2.88361e+06	3.90996e+06	3.09946e+06	3.21079e+06	3.09366e+06	2.61089e+06	3.02353e+06	2.25762e+06	2.88743e+06
1	Q810B6	Rabankyrin-5 OS=Mus musculus GN=Ankfy1 PE=1 SV=2 - [ANFY1_MOUSE]	16	40	55	18	825471	750214	1009965	801894	739226	734955	713532	760110	704933	791335	783164	740232	734533	931680	882723	757225	769888	731727	758616	706939	819254
1	P84078	ADP-ribosylation factor 1 OS=Mus musculus GN=Arf1 PE=1 SV=2 - [ARF1_MOUSE]	4	14	55	12	1776944	1921585	1873340	1615069	1645802	1509456	1651015	1447998	1497181	1051984	1599037	1.59346e+06	1.88142e+06	1.72813e+06	1.77786e+06	1.68587e+06	1.5812e+06	1.69312e+06	1.44515e+06	1.50144e+06	1.0891e+06
1	Q5XJY5	Coatomer subunit delta OS=Mus musculus GN=Arcn1 PE=1 SV=2 - [COPD_MOUSE]	19	38	55	27	2212339	1618572	2587795	1780172	1875210	1805797	1863654	1908634	1543868	1914855	1911090	1.98389e+06	1.58474e+06	2.38721e+06	1.95961e+06	1.92087e+06	1.89163e+06	1.91118e+06	1.90488e+06	1.54826e+06	1.98241e+06
1	Q6NXJ0	Protein WWC2 OS=Mus musculus GN=Wwc2 PE=1 SV=1 - [WWC2_MOUSE]	4	43	55	4	28939	36355	36707	29261	27875	28701	28545	29295	31616	25260	30255	25950.7	35595.1	33861.8	32210.5	28553.7	30065.2	29272.9	29237.4	31706	26151.2
1	P47757	F-actin-capping protein subunit beta OS=Mus musculus GN=Capzb PE=1 SV=3 - [CAPZB_MOUSE]	10	18	55	30	2516884	1843033	2801477	1836288	1919001	1800304	1686150	1841848	1700790	1542940	1948871	2.25699e+06	1.80451e+06	2.58433e+06	2.02138e+06	1.96572e+06	1.88587e+06	1.72915e+06	1.83823e+06	1.70563e+06	1.59738e+06
1	Q62077	1-phosphatidylinositol 4,5-bisphosphate phosphodiesterase gamma-1 OS=Mus musculus GN=Plcg1 PE=1 SV=2 - [PLCG1_MOUSE]	12	42	55	12	285378	249651	330139	216895	247038	236121	244921	241407	246235	250420	254820	255910	244433	304549	238758	253053	247344	251166	240933	246936	259255
1	Q91YI0	Argininosuccinate lyase OS=Mus musculus GN=Asl PE=1 SV=1 - [ARLY_MOUSE]	18	32	54	25	1584048	1664134	1827113	2151257	2488406	1713341	2063320	1663843	1659283	1264073	1807882	1.42048e+06	1.62935e+06	1.68549e+06	2.3681e+06	2.54899e+06	1.79478e+06	2.11593e+06	1.66057e+06	1.66401e+06	1.30867e+06
1	Q6P5B0	RRP12-like protein OS=Mus musculus GN=Rrp12 PE=1 SV=1 - [RRP12_MOUSE]	1	39	54	1	882000	729900	794300	623700	668300	592700	609100	661600	686300	492300	674020	790924	714644	732732	686568	684572	620871	624632	660300	688253	509669
1	Q9Z1Z0	General vesicular transport factor p115 OS=Mus musculus GN=Uso1 PE=1 SV=2 - [USO1_MOUSE]	21	41	54	24	902674	653486	746996	554736	673920	655551	795100	679530	633497	530789	682628	809463	639827	689095	610652	690329	686710	815375	678195	635300	549516
1	Q9Z1F9	SUMO-activating enzyme subunit 2 OS=Mus musculus GN=Uba2 PE=1 SV=1 - [SAE2_MOUSE]	17	31	54	27	855807	929708	993248	1237892	847682	837746	805289	813647	803134	837430	896158	767436	910276	916259	1.36267e+06	868321	877565	825824	812048	805420	866975
1	Q8C1A5	Thimet oligopeptidase OS=Mus musculus GN=Thop1 PE=1 SV=1 - [THOP1_MOUSE]	21	35	54	30	828666	600778	874606	1087767	811599	707278	612045	693594	589014	667784	747313	743097	588221	806813	1.19741e+06	831360	740895	627652	692231	590690	691344
1	P19324	Serpin H1 OS=Mus musculus GN=Serpinh1 PE=1 SV=3 - [SERPH_MOUSE]	14	32	54	29	2049287	1917919	1858784	1452964	1670882	1996035	2183619	2162607	2037130	2327451	1965668	1.83768e+06	1.87783e+06	1.71471e+06	1.59942e+06	1.71156e+06	2.09091e+06	2.2393e+06	2.15836e+06	2.04293e+06	2.40957e+06
1	Q00623	Apolipoprotein A-I OS=Mus musculus GN=Apoa1 PE=1 SV=2 - [APOA1_MOUSE]	16	26	54	37	5808465	5034012	7317195	5073277	6586447	6763815	5649570	8555294	7680398	11218568	6968704	5.20868e+06	4.92879e+06	6.75002e+06	5.58465e+06	6.74681e+06	7.0853e+06	5.79363e+06	8.53848e+06	7.70226e+06	1.16144e+07
1	Q6A028	Switch-associated protein 70 OS=Mus musculus GN=Swap70 PE=1 SV=2 - [SWP70_MOUSE]	9	34	54	11	260752	180639	240874	184896	202361	201627	214541	194766	195206	158698	203436	233827	176863	222203	203533	207288	211210	220012	194383	195762	164297
1	Q8K4G5	Actin-binding LIM protein 1 OS=Mus musculus GN=Ablim1 PE=1 SV=1 - [ABLM1_MOUSE]	13	37	54	17	1063209	687209	1196995	1123403	1311639	959700	856091	973174	740454	942893	985477	953421	672845	1.10421e+06	1.23664e+06	1.34357e+06	1.00532e+06	877921	971262	742561	976159
1	Q8R050	Eukaryotic peptide chain release factor GTP-binding subunit ERF3A OS=Mus musculus GN=Gspt1 PE=1 SV=2 - [ERF3A_MOUSE]	14	29	54	19	1278034	898919	1528200	1087012	1032974	1022732	850917	1032495	938442	956315	1062604	1.14606e+06	880130	1.40975e+06	1.19658e+06	1.05812e+06	1.07134e+06	872615	1.03047e+06	941113	990055
1	Q5SW75	Protein phosphatase Slingshot homolog 2 OS=Mus musculus GN=Ssh2 PE=1 SV=2 - [SSH2_MOUSE]	2	34	54	1	45290	23780	47440	35040	44950	40700	33430	43030	46520	39120	39930	40613.3	23283	43762.8	38572	46044.4	42634.5	34282.5	42945.4	46652.4	40500.2
1	Q5XKE0	Myosin-binding protein C, fast-type OS=Mus musculus GN=Mybpc2 PE=1 SV=1 - [MYPC2_MOUSE]	1	39	54	1	33480	35480	21130	43270	58190	45680	104000	43100	33750	15500	43358	30022.8	34738.4	19492.2	47631.5	59606.8	47851.2	106652	43015.3	33846	16046.9
1	P29699	Alpha-2-HS-glycoprotein OS=Mus musculus GN=Ahsg PE=1 SV=1 - [FETUA_MOUSE]	12	18	54	36	8741075	11807315	10599554	8063124	8958054	9282768	8738667	9366637	9255441	11668369	9648100	7.83846e+06	1.15605e+07	9.77796e+06	8.87587e+06	9.17617e+06	9.72398e+06	8.9615e+06	9.34823e+06	9.28178e+06	1.208e+07
1	P09055	Integrin beta-1 OS=Mus musculus GN=Itgb1 PE=1 SV=1 - [ITB1_MOUSE]	17	35	54	25	1629993	1340566	1414361	1556525	2120334	1532113	1657283	1592330	1539113	1061137	1544376	1.46168e+06	1.31255e+06	1.30473e+06	1.71342e+06	2.17196e+06	1.60494e+06	1.69954e+06	1.5892e+06	1.54349e+06	1.09857e+06
1	B0V2N1	Receptor-type tyrosine-protein phosphatase S OS=Mus musculus GN=Ptprs PE=1 SV=1 - [PTPRS_MOUSE]	1	49	54	0	0	0	0	0	0	0	0	0	0	0	0	0	0	0	0	0	0	0	0	0	0
1	Q9DA42	Uncharacterized protein C20orf85 homolog OS=Mus musculus PE=2 SV=2 - [CT085_MOUSE]	1	11	54	1	2885	1358	1715	1476	2161	2650	3444	2484	4197	1017	2339	2587.09	1329.62	1582.07	1624.78	2213.62	2775.96	3531.82	2479.12	4208.94	1052.88
1	Q2VLH6	Scavenger receptor cysteine-rich type 1 protein M130 OS=Mus musculus GN=Cd163 PE=1 SV=2 - [C163A_MOUSE]	16	35	54	14	194360	251552	206913	196900	233638	240014	240560	247009	334904	134186	228003	174290	246294	190875	216747	239327	251422	246694	246524	335857	138920
1	Q9EQW7	Kinesin-like protein KIF13A OS=Mus musculus GN=Kif13a PE=1 SV=1 - [KI13A_MOUSE]	3	40	54	3	135561	122709	155890	96959	122374	111030	144675	120608	107547	76917	119427	121563	120144	143807	106732	125354	116307	148364	120371	107853	79630.7
1	P97429	Annexin A4 OS=Mus musculus GN=Anxa4 PE=1 SV=4 - [ANXA4_MOUSE]	18	28	54	26	913723	560813	854211	1187078	1120386	970907	1106671	973623	881931	564859	913420	819371	549091	787999	1.30673e+06	1.14767e+06	1.01705e+06	1.13489e+06	971710	884441	584788
1	Q9WVQ0	Polyamine-modulated factor 1-binding protein 1 OS=Mus musculus GN=Pmfbp1 PE=2 SV=1 - [PMFBP_MOUSE]	1	44	54	1	69930	39130	98240	78540	21500	75980	83100	77840	171200	20010	73547	62709	38312.1	90625.2	86456.7	22023.5	79591.4	85219	77687	171687	20716
1	Q3TZZ7	Extended synaptotagmin-2 OS=Mus musculus GN=Esyt2 PE=1 SV=1 - [ESYT2_MOUSE]	12	34	54	15	1112335	1274323	1050126	1078747	1078084	1159175	1143399	1183236	1207035	1059739	1134620	997474	1.24769e+06	968728	1.18748e+06	1.10433e+06	1.21427e+06	1.17256e+06	1.18091e+06	1.21047e+06	1.09713e+06
1	Q68FL6	Methionine--tRNA ligase, cytoplasmic OS=Mus musculus GN=Mars PE=1 SV=1 - [SYMC_MOUSE]	15	34	54	16	472281	473965	569885	471310	500038	420393	499449	400330	642196	322529	477237	423513	464058	525712	518817	512213	440375	512185	399543	644024	333908
1	Q8K411	Presequence protease, mitochondrial OS=Mus musculus GN=Pitrm1 PE=1 SV=1 - [PREP_MOUSE]	19	38	54	23	1041615	991840	894818	901850	894947	880629	936786	900619	1027172	748304	921858	934057	971109	825459	992755	916737	922486	960674	898849	1.0301e+06	774705
1	Q69ZS0	E3 ubiquitin-protein ligase PDZRN3 OS=Mus musculus GN=Pdzrn3 PE=1 SV=3 - [PZRN3_MOUSE]	1	37	54	1	41590	28670	36750	42360	37280	37490	38590	34080	31910	28380	35710	37295.4	28070.8	33901.4	46629.8	38187.7	39271.9	39574	34013	32000.8	29381.3
1	G3X982	Aldehyde oxidase 3 OS=Mus musculus GN=Aox3 PE=1 SV=1 - [AOXC_MOUSE]	6	35	54	5	10764	15194	26067	42832	17700	23912	21688	22086	23856	7404	21150	9652.5	14876.4	24046.5	47149.4	18131	25048.6	22241	22042.6	23923.9	7665.22
1	P16406	Glutamyl aminopeptidase OS=Mus musculus GN=Enpep PE=1 SV=1 - [AMPE_MOUSE]	21	36	54	29	907297	847730	577016	700452	940275	739325	978610	749844	957601	451466	784962	813609	830011	532290	771056	963169	774466	1.00356e+06	748371	960326	467394
1	Q9Z2H5	Band 4.1-like protein 1 OS=Mus musculus GN=Epb41l1 PE=1 SV=2 - [E41L1_MOUSE]	9	34	53	8	393246	338025	394192	227802	284506	322982	347423	334069	437627	320509	340038	352639	330960	363637	250764	291433	338334	356282	333413	438872	331817
1	Q6PGB8	Probable global transcription activator SNF2L1 OS=Mus musculus GN=Smarca1 PE=1 SV=1 - [SMCA1_MOUSE]	3	42	53	2	15202	8149	17988	8343	8570	13552	8852	10583	10185	5818	10724	13632.2	7978.67	16593.7	9183.96	8778.66	14196.1	9077.72	10562.2	10214	6023.26
1	O55222	Integrin-linked protein kinase OS=Mus musculus GN=Ilk PE=1 SV=2 - [ILK_MOUSE]	15	28	53	27	2800022	1627628	2811043	1873203	2237476	1953752	2213169	1972510	1859361	1327009	2067517	2.51089e+06	1.59361e+06	2.59315e+06	2.06202e+06	2.29195e+06	2.04661e+06	2.2696e+06	1.96863e+06	1.86465e+06	1.37383e+06
1	P62814	V-type proton ATPase subunit B, brain isoform OS=Mus musculus GN=Atp6v1b2 PE=1 SV=1 - [VATB2_MOUSE]	19	23	53	26	871827	523732	1038796	606450	610236	629230	488092	625513	548080	763922	670588	781801	512785	958276	667579	625094	659138	500538	624284	549640	790874
1	Q9Z1B3	1-phosphatidylinositol 4,5-bisphosphate phosphodiesterase beta-1 OS=Mus musculus GN=Plcb1 PE=1 SV=2 - [PLCB1_MOUSE]	16	42	53	16	410242	172731	287141	281385	336734	281958	345830	275552	199804	242608	283399	367880	169121	264884	309748	344933	295360	354649	275011	200373	251167
1	P80313	T-complex protein 1 subunit eta OS=Mus musculus GN=Cct7 PE=1 SV=1 - [TCPH_MOUSE]	17	30	53	28	1066670	981693	905561	1292670	1058549	982141	1014984	1014312	990139	839786	1014650	956525	961174	835369	1.42297e+06	1.08432e+06	1.02882e+06	1.04087e+06	1.01232e+06	992957	869414
1	P61161	Actin-related protein 2 OS=Mus musculus GN=Actr2 PE=1 SV=1 - [ARP2_MOUSE]	11	22	53	30	3974349	2540014	3777238	2296572	2286788	2401737	1929926	2514493	2121135	2626921	2646917	3.56395e+06	2.48692e+06	3.48446e+06	2.52806e+06	2.34247e+06	2.51589e+06	1.97914e+06	2.50955e+06	2.12717e+06	2.7196e+06
1	Q61129	Complement factor I OS=Mus musculus GN=Cfi PE=1 SV=3 - [CFAI_MOUSE]	21	34	53	27	1046679	1568804	1553040	879331	917780	1157592	1078384	1239115	1419542	1887621	1274789	938598	1.53601e+06	1.43266e+06	967966	940126	1.21261e+06	1.10588e+06	1.23668e+06	1.42358e+06	1.95422e+06
1	Q61301	Catenin alpha-2 OS=Mus musculus GN=Ctnna2 PE=1 SV=3 - [CTNA2_MOUSE]	1	35	53	1	43100	35160	39260	32080	46430	38290	40520	44980	30680	37610	38811	38649.5	34425.1	36216.9	35313.6	47560.5	40109.9	41553.2	44891.6	30767.3	38936.9
1	Q3UTJ2	Sorbin and SH3 domain-containing protein 2 OS=Mus musculus GN=Sorbs2 PE=1 SV=2 - [SRBS2_MOUSE]	10	34	53	14	233857	423449	229007	247126	217546	332281	252483	350383	576975	393169	325628	209709	414598	211256	272036	222843	348074	258921	349695	578617	407040
1	Q9QZE5	Coatomer subunit gamma-1 OS=Mus musculus GN=Copg1 PE=1 SV=1 - [COPG1_MOUSE]	19	36	53	22	1121889	903774	1474105	810417	954594	921504	919380	938941	856441	658347	955939	1.00604e+06	884884	1.35984e+06	892105	977836	965304	942824	937096	858878	681574
1	Q8K3K8	Optineurin OS=Mus musculus GN=Optn PE=1 SV=1 - [OPTN_MOUSE]	11	39	53	11	215062	141877	364677	170009	170594	204199	193833	206275	244703	247017	215825	192855	138912	336410	187146	174748	213905	198776	205870	245399	255732
1	P26231	Catenin alpha-1 OS=Mus musculus GN=Ctnna1 PE=1 SV=1 - [CTNA1_MOUSE]	13	37	53	14	199844	228472	262422	242504	241038	261160	278206	254757	324164	190368	248294	179208	223697	242081	266948	246907	273573	285300	254256	325087	197084
1	B2RXS4	Plexin-B2 OS=Mus musculus GN=Plxnb2 PE=1 SV=1 - [PLXB2_MOUSE]	6	47	53	6	47346	43026	52782	50842	46657	56869	45890	55644	56673	67834	52356	42457	42126.7	48690.7	55966.8	47793	59572	47060.2	55534.7	56834.3	70227.2
1	Q0VGT4	Protein ZGRF1 OS=Mus musculus GN=Zgrf1 PE=1 SV=2 - [ZGRF1_MOUSE]	2	37	53	2	69130	32711	23468	64850	54930	43320	94820	46260	63451	6529	49947	61991.6	32027.3	21648.9	71386.8	56267.4	45379	97237.9	46169.1	63631.6	6759.35
1	Q64521	Glycerol-3-phosphate dehydrogenase, mitochondrial OS=Mus musculus GN=Gpd2 PE=1 SV=2 - [GPDM_MOUSE]	21	40	53	24	175434	725202	212278	265854	283579	396347	456336	404195	802193	153774	387519	157319	710044	195824	292652	290484	415186	467972	403401	804476	159199
1	P00342	L-lactate dehydrogenase C chain OS=Mus musculus GN=Ldhc PE=1 SV=2 - [LDHC_MOUSE]	9	23	53	22	130837	91970	153970	8239048	2038084	2142370	258187	1848003	53000	71980	1502745	117327	90047.7	142035	9.06953e+06	2.08771e+06	2.2442e+06	264771	1.84437e+06	53150.8	74519.5
1	Q8K0Q5	Rho GTPase-activating protein 18 OS=Mus musculus GN=Arhgap18 PE=1 SV=1 - [RHG18_MOUSE]	8	38	53	9	170768	114922	155317	98732	116236	119878	136302	118286	115138	98962	124454	153134	112520	143278	108684	119066	125576	139778	118054	115466	102453
1	Q61702	Inter-alpha-trypsin inhibitor heavy chain H1 OS=Mus musculus GN=Itih1 PE=1 SV=2 - [ITIH1_MOUSE]	13	32	53	22	562648	725348	734010	669693	529473	674223	528887	688810	742450	747807	660335	504548	710187	677115	737197	542365	706269	542373	687457	744563	774190
1	Q8BGE5	Fanconi anemia group M protein homolog OS=Mus musculus GN=Fancm PE=1 SV=3 - [FANCM_MOUSE]	1	40	53	2	131540	126910	128480	54220	65150	90610	69160	85780	124530	54670	93105	117957	124257	118521	59685.3	66736.3	94916.7	70923.6	85611.4	124884	56598.8
1	O35551	Rab GTPase-binding effector protein 1 OS=Mus musculus GN=Rabep1 PE=1 SV=2 - [RABE1_MOUSE]	12	39	53	10	146532	103680	122235	128808	142863	122349	121596	111498	100513	115842	121592	131401	101513	112760	141792	146341	128164	124697	111279	100799	119929
1	Q6NY15	Testis-specific gene 10 protein OS=Mus musculus GN=Tsga10 PE=1 SV=1 - [TSG10_MOUSE]	1	36	53	0	0	0	0	0	0	0	0	0	0	0	0	0	0	0	0	0	0	0	0	0	0
1	Q8C0D5	Elongation factor-like GTPase 1 OS=Mus musculus GN=Efl1 PE=1 SV=1 - [EFL1_MOUSE]	8	37	53	8	98722	81099	96023	80901	82307	78514	82185	77304	96196	58700	83195	88527.9	79403.9	88580	89055.7	84311	82245.8	84280.7	77152.1	96469.8	60771
1	Q8BYJ6	TBC1 domain family member 4 OS=Mus musculus GN=Tbc1d4 PE=1 SV=2 - [TBCD4_MOUSE]	5	43	53	6	9427	12380	10725	8148	10022	9333	12390	11195	15687	3271	10258	8453.56	12121.2	9893.68	8969.3	10266	9776.6	12705.9	11173	15731.6	3386.4
1	P50544	Very long-chain specific acyl-CoA dehydrogenase, mitochondrial OS=Mus musculus GN=Acadvl PE=1 SV=3 - [ACADV_MOUSE]	14	35	53	21	295078	421156	315929	298935	385869	380737	508867	376153	508256	171518	366250	264608	412353	291441	329067	395264	398834	521843	375414	509702	177569
1	Q8BQ33	Treslin OS=Mus musculus GN=Ticrr PE=1 SV=2 - [TICRR_MOUSE]	3	45	53	3	377220	531750	459400	436470	354400	500020	521230	517820	643700	313511	465552	338268	520636	423791	480465	363029	523786	534521	516803	645532	324572
1	A2A5R2	Brefeldin A-inhibited guanine nucleotide-exchange protein 2 OS=Mus musculus GN=Arfgef2 PE=1 SV=1 - [BIG2_MOUSE]	3	42	53	3	56508	29793	65303	43851	46543	42517	48673	46879	38131	34789	45299	50672.9	29170.3	60241.2	48271.1	47676.2	44537.9	49914.1	46786.9	38239.5	36016.4
1	P26638	Serine--tRNA ligase, cytoplasmic OS=Mus musculus GN=Sars PE=1 SV=3 - [SYSC_MOUSE]	14	27	53	22	1236649	715211	1346577	896020	844617	836729	713265	825661	801190	665602	888152	1.10895e+06	700262	1.2422e+06	986337	865182	876499	731453	824039	803470	689085
1	P97351	40S ribosomal protein S3a OS=Mus musculus GN=Rps3a PE=1 SV=3 - [RS3A_MOUSE]	8	26	53	20	2467176	2743387	2895125	2036976	2123923	2207153	2063911	2392086	2254237	2264830	2344880	2.21241e+06	2.68605e+06	2.67072e+06	2.2423e+06	2.17564e+06	2.31206e+06	2.11654e+06	2.38739e+06	2.26065e+06	2.34474e+06
1	Q61191	Host cell factor 1 OS=Mus musculus GN=Hcfc1 PE=1 SV=2 - [HCFC1_MOUSE]	13	36	53	15	180472	238894	229640	187813	180505	195047	219020	185567	222907	186301	202617	161836	233901	211840	206744	184900	204318	224605	185202	223541	192874
1	Q922B2	Aspartate--tRNA ligase, cytoplasmic OS=Mus musculus GN=Dars PE=1 SV=2 - [SYDC_MOUSE]	20	38	52	21	631066	914754	1299696	622299	613044	783107	575678	749953	947733	862003	799933	565902	895634	1.19895e+06	685026	627970	820329	590358	748479	950430	892415
1	CONT_089	gi 71536|pir||KRHU2 keratin, 67K type II cytoskeletal (fragment) [Homo sapiens].	1	30	52	2	35048	101690	49600	57600	75890	61580	51100	63660	52640	102240	65105	31428.9	99564.5	45755.4	63406	77737.8	64506.9	52403	63534.9	52789.8	105847
1	Q6ZQ08	CCR4-NOT transcription complex subunit 1 OS=Mus musculus GN=Cnot1 PE=1 SV=2 - [CNOT1_MOUSE]	1	41	52	1	3121	6853	2358	5354	4141	3782	2357	5215	3624	2935	3974	2798.72	6709.76	2175.23	5893.67	4241.83	3961.76	2417.1	5204.75	3634.31	3038.55
1	Q3LAC4	Phosphatidylinositol 3,4,5-trisphosphate-dependent Rac exchanger 2 protein OS=Mus musculus GN=Prex2 PE=1 SV=2 - [PREX2_MOUSE]	1	40	52	0	0	0	0	0	0	0	0	0	0	0	0	0	0	0	0	0	0	0	0	0	0
1	Q3ULD5	Methylcrotonoyl-CoA carboxylase beta chain, mitochondrial OS=Mus musculus GN=Mccc2 PE=1 SV=1 - [MCCB_MOUSE]	16	29	52	24	720579	1343879	657448	731833	793087	802163	950273	808960	1076484	657618	854232	646171	1.31579e+06	606488	805600	812397	840290	974505	807370	1.07955e+06	680819
1	Q99MD9	Nuclear autoantigenic sperm protein OS=Mus musculus GN=Nasp PE=1 SV=2 - [NASP_MOUSE]	14	35	52	15	243632	199151	266758	1187826	424015	318858	288635	271556	266860	178571	364586	218474	194988	246081	1.30756e+06	434339	334013	295995	271022	267619	184871
1	Q8CJ19	Protein-methionine sulfoxide oxidase MICAL3 OS=Mus musculus GN=Mical3 PE=1 SV=2 - [MICA3_MOUSE]	1	41	52	1	1	1732	1	1	1	1	1	503	885	1	313	0.896739	1695.8	0.922488	1.1008	1.02435	1.04753	1.0255	502.012	887.519	1.03528
1	P21300	Aldose reductase-related protein 1 OS=Mus musculus GN=Akr1b7 PE=1 SV=4 - [ALD1_MOUSE]	12	22	52	22	274439	111098	165988	120185	174605	1738522	2877527	1903875	191036	1234979	879225	246100	108776	153122	132299	178856	1.82115e+06	2.9509e+06	1.90013e+06	191580	1.27855e+06
1	G3X9K3	Brefeldin A-inhibited guanine nucleotide-exchange protein 1 OS=Mus musculus GN=Arfgef1 PE=1 SV=1 - [BIG1_MOUSE]	1	44	52	1	10870	8095	11910	9267	9846	11430	9781	10960	7638	19650	10945	9747.55	7925.8	10986.8	10201.1	10085.7	11973.3	10030.4	10938.5	7659.74	20343.3
1	Q99L47	Hsc70-interacting protein OS=Mus musculus GN=St13 PE=1 SV=1 - [F10A1_MOUSE]	16	21	52	37	5503828	3341800	4778182	4612589	4518523	3547557	3229919	3658294	2899663	2806929	3889728	4.9355e+06	3.27195e+06	4.40781e+06	5.07753e+06	4.62854e+06	3.71617e+06	3.31228e+06	3.65111e+06	2.90792e+06	2.90596e+06
1	Q6PGL7	WASH complex subunit FAM21 OS=Mus musculus GN=Fam21 PE=1 SV=1 - [FAM21_MOUSE]	16	35	52	10	153901	101864	178119	111891	120726	124052	107338	124050	89207	149642	126079	138009	99734.9	164313	123169	123665	129948	110075	123806	89460.9	154922
1	Q8VD04	GRIP1-associated protein 1 OS=Mus musculus GN=Gripap1 PE=1 SV=1 - [GRAP1_MOUSE]	11	38	52	12	198313	182912	213177	155274	181604	166424	163507	171685	167956	167369	176822	177835	179089	196653	170925	186026	174334	167676	171348	168434	173274
1	Q9WUA3	ATP-dependent 6-phosphofructokinase, platelet type OS=Mus musculus GN=Pfkp PE=1 SV=1 - [PFKAP_MOUSE]	15	28	52	21	730505	423319	1078246	642285	593360	611126	524129	600079	529941	569199	630219	655072	414471	994669	707026	607807	640173	537494	598900	531449	589281
1	Q8CGB6	Tensin-2 OS=Mus musculus GN=Tns2 PE=1 SV=1 - [TNS2_MOUSE]	9	39	52	7	198294	154249	171697	201904	224260	185381	238879	184091	185194	124991	186894	177818	151025	158388	222256	229720	194192	244970	183729	185721	129401
1	Q8C4B4	Protein unc-119 homolog B OS=Mus musculus GN=Unc119b PE=1 SV=1 - [U119B_MOUSE]	3	10	52	3	15035	11992	20256	19551	15126	13629	13135	12884	14370	13169	14915	13482.5	11741.3	18685.9	21521.7	15494.3	14276.8	13469.9	12858.7	14410.9	13633.6
1	O35379	Multidrug resistance-associated protein 1 OS=Mus musculus GN=Abcc1 PE=1 SV=1 - [MRP1_MOUSE]	7	41	52	7	39754	38960	54127	50032	56755	58210	61950	56063	80676	36864	53339	35649	38145.7	49931.5	55075.1	58136.9	60976.8	63529.7	55952.8	80905.6	38164.6
1	P01872	Ig mu chain C region OS=Mus musculus GN=Ighm PE=1 SV=2 - [IGHM_MOUSE]	12	19	52	36	1158074	2876256	2239936	1061844	1291279	1945878	1586275	2052590	2600510	2555282	1936792	1.03849e+06	2.81614e+06	2.06631e+06	1.16888e+06	1.32272e+06	2.03837e+06	1.62672e+06	2.04856e+06	2.60791e+06	2.64543e+06
1	O35350	Calpain-1 catalytic subunit OS=Mus musculus GN=Capn1 PE=1 SV=1 - [CAN1_MOUSE]	19	42	52	24	1101056	807485	1167162	867838	1206448	970904	1067440	1018687	809742	1017688	1003445	987360	790607	1.07669e+06	955314	1.23582e+06	1.01705e+06	1.09466e+06	1.01669e+06	812046	1.05359e+06
1	P47857	ATP-dependent 6-phosphofructokinase, muscle type OS=Mus musculus GN=Pfkm PE=1 SV=3 - [PFKAM_MOUSE]	13	34	52	14	503164	389352	557624	520576	534164	454931	506091	457392	412905	408158	474436	451207	381214	514401	573049	547170	476554	518996	456493	414080	422558
1	Q6Y685	Transforming acidic coiled-coil-containing protein 1 OS=Mus musculus GN=Tacc1 PE=1 SV=1 - [TACC1_MOUSE]	9	34	52	8	301822	194279	186682	280733	280136	219398	279934	173190	173656	136858	222669	270656	190218	172212	309030	286957	229826	287072	172850	174150	141686
1	P28660	Nck-associated protein 1 OS=Mus musculus GN=Nckap1 PE=1 SV=2 - [NCKP1_MOUSE]	13	40	52	14	321190	225103	358390	253329	274435	238511	240846	237559	232935	198861	258116	288024	220398	330610	278864	281117	249848	246987	237092	233598	205877
1	P14148	60S ribosomal protein L7 OS=Mus musculus GN=Rpl7 PE=1 SV=2 - [RL7_MOUSE]	16	29	52	29	6075322	7851726	6949035	5420806	5391632	6057642	5253931	6430401	5724423	5551511	6070643	5.44798e+06	7.68761e+06	6.4104e+06	5.96721e+06	5.52291e+06	6.34557e+06	5.3879e+06	6.41777e+06	5.74071e+06	5.74737e+06
1	P28474	Alcohol dehydrogenase class-3 OS=Mus musculus GN=Adh5 PE=1 SV=3 - [ADHX_MOUSE]	8	18	52	20	1059505	763748	1178007	1045473	923135	820942	686210	843606	701016	607402	862904	950100	747784	1.0867e+06	1.15085e+06	945612	859962	703708	841948	703011	628832
1	A2AVA0	Sushi, von Willebrand factor type A, EGF and pentraxin domain-containing protein 1 OS=Mus musculus GN=Svep1 PE=1 SV=1 - [SVEP1_MOUSE]	2	42	52	2	14740	19531	30954	13792	17243	16750	11231	19333	15293	42009	20088	13217.9	19122.8	28554.7	15182.2	17662.8	17546.1	11517.4	19295	15336.5	43491.1
1	Q3THK7	GMP synthase [glutamine-hydrolyzing] OS=Mus musculus GN=Gmps PE=1 SV=2 - [GUAA_MOUSE]	17	38	52	16	411105	371143	436645	619418	421431	400475	346457	361265	355258	314720	403792	368654	363386	402800	681854	431692	419510	355292	360555	356269	325824
1	P33174	Chromosome-associated kinesin KIF4 OS=Mus musculus GN=Kif4 PE=1 SV=3 - [KIF4_MOUSE]	2	44	52	2	173837	109851	108971	104942	140805	117914	132779	118759	110801	83080	120174	155886	107555	100524	115520	144233	123519	136165	118526	111116	86011.1
1	Q9JJG0	Transforming acidic coiled-coil-containing protein 2 OS=Mus musculus GN=Tacc2 PE=1 SV=2 - [TACC2_MOUSE]	2	39	52	1	1064	1	1324	1	1081	1	743	906	1	863	598	954.13	0.979098	1221.37	1.1008	1107.32	1.04753	761.946	904.22	1.00285	893.447
1	P29621	Serine protease inhibitor A3C OS=Mus musculus GN=Serpina3c PE=2 SV=1 - [SPA3C_MOUSE]	5	18	52	5	120686	99514	154026	70867	95143	94186	100392	87133	95372	90232	100755	108224	97434	142087	78010.3	97459.5	98662.7	102952	86961.8	95643.4	93415.5
1	O70251	Elongation factor 1-beta OS=Mus musculus GN=Eef1b PE=1 SV=5 - [EF1B_MOUSE]	10	18	51	23	5532035	2897729	5971343	3853590	3786184	3516351	3187569	3731776	2967594	3484598	3892877	4.96079e+06	2.83716e+06	5.50849e+06	4.24202e+06	3.87837e+06	3.68349e+06	3.26885e+06	3.72444e+06	2.97604e+06	3.60754e+06
1	A2A863	Integrin beta-4 OS=Mus musculus GN=Itgb4 PE=1 SV=1 - [ITB4_MOUSE]	1	37	51	1	375	482	1	914	1	1	1133	1	1986	1061	595	336.277	471.925	0.922488	1006.13	1.02435	1.04753	1161.89	0.998035	1991.65	1098.43
1	E9Q1U1	Coiled-coil domain-containing protein 171 OS=Mus musculus GN=Ccdc171 PE=2 SV=1 - [CC171_MOUSE]	1	46	51	2	14880	12140	14905	9421	10014	427400	2	27650	29890	37450	58375	13343.5	11886.3	13749.7	10370.6	10257.8	447715	2.051	27595.7	29975.1	38771.3
1	P36993	Protein phosphatase 1B OS=Mus musculus GN=Ppm1b PE=1 SV=1 - [PPM1B_MOUSE]	8	30	51	8	332940	289175	307527	318516	308862	283397	266447	287072	259780	250197	290391	298560	283131	283690	350622	316382	296867	273241	286508	260519	259024
1	O08784	Treacle protein OS=Mus musculus GN=Tcof1 PE=1 SV=1 - [TCOF_MOUSE]	9	44	51	9	134569	194720	186168	155832	147494	162598	158202	166879	208499	142984	165794	120673	190650	171738	171540	151085	170326	162236	166551	209092	148029
1	Q99NB9	Splicing factor 3B subunit 1 OS=Mus musculus GN=Sf3b1 PE=1 SV=1 - [SF3B1_MOUSE]	7	40	51	5	157566	98051	120923	131235	130461	126714	123249	116166	114648	75982	119500	141296	96001.6	111550	144463	133637	132737	126392	115938	114974	78662.7
1	Q9DBB8	Trans-1,2-dihydrobenzene-1,2-diol dehydrogenase OS=Mus musculus GN=Dhdh PE=1 SV=1 - [DHDH_MOUSE]	13	16	51	41	2955811	2945517	3067847	2548662	2508914	2416490	2296775	2438959	2432023	2255342	2586634	2.65059e+06	2.88395e+06	2.83005e+06	2.80556e+06	2.57e+06	2.53135e+06	2.35534e+06	2.43417e+06	2.43894e+06	2.33491e+06
1	Q6ZPF4	Formin-like protein 3 OS=Mus musculus GN=Fmnl3 PE=1 SV=2 - [FMNL3_MOUSE]	2	37	51	2	116627	78177	95994	82542	88213	82859	75717	78508	60542	77326	83651	104584	76543	88553.3	90862.1	90360.8	86797.3	77647.8	78353.7	60714.3	80054.1
1	P10853	Histone H2B type 1-F/J/L OS=Mus musculus GN=Hist1h2bf PE=1 SV=2 - [H2B1F_MOUSE]	4	7	51	26	478819	917477	603358	569993	1185705	895774	855573	982928	561863	1288892	834038	429376	898300	556590	627447	1.21457e+06	938351	877390	980997	563462	1.33437e+06
1	A6H8H2	DENN domain-containing protein 4C OS=Mus musculus GN=Dennd4c PE=1 SV=1 - [DEN4C_MOUSE]	3	38	51	3	23308	22032	22490	21955	25542	21480	25974	21724	22326	21033	22786	20901.2	21571.5	20746.7	24168	26163.9	22501	26636.3	21681.3	22389.5	21775.1
1	P62897	Cytochrome c, somatic OS=Mus musculus GN=Cycs PE=1 SV=2 - [CYC_MOUSE]	7	13	51	27	4954601	2208844	5503712	3910148	3185969	3351954	2706807	3444003	2464164	2619081	3434928	4.44298e+06	2.16268e+06	5.07711e+06	4.30428e+06	3.26354e+06	3.51127e+06	2.77583e+06	3.43724e+06	2.47118e+06	2.71148e+06
1	Q80U35	Rho guanine nucleotide exchange factor 17 OS=Mus musculus GN=Arhgef17 PE=1 SV=2 - [ARHGH_MOUSE]	1	42	51	1	19520	8514	28700	37550	53310	33190	26390	45360	42290	67890	36271	17504.3	8336.04	26475.4	41335	54608	34767.5	27062.9	45270.9	42410.4	70285.2
1	Q6P1B1	Xaa-Pro aminopeptidase 1 OS=Mus musculus GN=Xpnpep1 PE=1 SV=1 - [XPP1_MOUSE]	13	31	51	18	820035	638645	850629	846353	668056	584579	541364	617002	483041	692059	674176	735357	625296	784695	931664	684322	612364	555169	615790	484416	716476
1	Q9D8N0	Elongation factor 1-gamma OS=Mus musculus GN=Eef1g PE=1 SV=3 - [EF1G_MOUSE]	14	23	51	28	7004220	4510833	7094858	5136712	5068142	5135750	4224214	5265012	4271756	4583640	5229514	6.28096e+06	4.41655e+06	6.54492e+06	5.65448e+06	5.19154e+06	5.37985e+06	4.33193e+06	5.25467e+06	4.28391e+06	4.74536e+06
1	P29758	Ornithine aminotransferase, mitochondrial OS=Mus musculus GN=Oat PE=1 SV=1 - [OAT_MOUSE]	14	27	51	21	1555126	1488359	1443617	1499115	1309797	1455987	1480250	1553626	1667646	1106847	1456037	1.39454e+06	1.45725e+06	1.33172e+06	1.65022e+06	1.34169e+06	1.52519e+06	1.518e+06	1.55057e+06	1.67239e+06	1.1459e+06
1	P48193	Protein 4.1 OS=Mus musculus GN=Epb41 PE=1 SV=2 - [41_MOUSE]	12	36	51	14	687802	647301	631937	702011	1069235	977453	1250997	998923	1520844	779918	926642	616779	633771	582954	772772	1.09527e+06	1.02391e+06	1.2829e+06	996960	1.52517e+06	807434
1	P70303	CTP synthase 2 OS=Mus musculus GN=Ctps2 PE=1 SV=1 - [PYRG2_MOUSE]	13	33	51	19	1035596	705324	1055278	754928	919628	827907	743824	846574	690580	709050	828869	928659	690582	973481	831023	942019	867258	762791	844911	692545	734066
1	Q8C9S4	Coiled-coil domain-containing protein 186 OS=Mus musculus GN=Ccdc186 PE=1 SV=2 - [CC186_MOUSE]	2	41	51	2	1814	2	4041	3084	3944	3326	4554	2511	2345	2452	2807	1626.68	1.9582	3727.77	3394.86	4040.03	3484.09	4670.13	2506.07	2351.67	2538.51
1	Q8R4N0	Citrate lyase subunit beta-like protein, mitochondrial OS=Mus musculus GN=Clybl PE=1 SV=2 - [CLYBL_MOUSE]	14	23	51	31	2649615	3295721	2096416	1945331	2296646	2175302	2326450	2278314	2358368	1817445	2323961	2.37601e+06	3.22684e+06	1.93392e+06	2.14142e+06	2.35256e+06	2.2787e+06	2.38577e+06	2.27384e+06	2.36508e+06	1.88157e+06
1	A2A432	Cullin-4B OS=Mus musculus GN=Cul4b PE=1 SV=1 - [CUL4B_MOUSE]	1	38	51	1	18330	15090	18370	16160	11170	12020	13020	11010	13560	12760	14149	16437.2	14774.6	16946.1	17788.9	11442	12591.3	13352	10988.4	13598.6	13210.2
1	P39447	Tight junction protein ZO-1 OS=Mus musculus GN=Tjp1 PE=1 SV=2 - [ZO1_MOUSE]	9	38	51	9	185500	246583	274066	231563	262243	233046	249179	242176	276008	245595	244596	166345	241429	252823	254904	268628	244123	255533	241700	276793	254260
1	A2A884	Transcription factor HIVEP3 OS=Mus musculus GN=Hivep3 PE=1 SV=1 - [ZEP3_MOUSE]	1	38	51	0	0	0	0	0	0	0	0	0	0	0	0	0	0	0	0	0	0	0	0	0	0
1	Q9DCV7	Keratin, type II cytoskeletal 7 OS=Mus musculus GN=Krt7 PE=1 SV=1 - [K2C7_MOUSE]	14	31	51	17	165794	474952	413634	463874	571901	484622	634365	489098	523718	369706	459166	148674	465025	381572	510632	585826	507656	650541	488137	525208	382750
1	Q9D0R2	Threonine--tRNA ligase, cytoplasmic OS=Mus musculus GN=Tars PE=1 SV=2 - [SYTC_MOUSE]	20	36	51	27	1311462	835820	1261890	936151	944530	907758	862949	916605	829493	766956	957361	1.17604e+06	818350	1.16408e+06	1.03051e+06	967527	950904	884954	914804	831854	794015
1	Q8R4H2	Rho guanine nucleotide exchange factor 12 OS=Mus musculus GN=Arhgef12 PE=1 SV=2 - [ARHGC_MOUSE]	4	39	51	4	72085	59138	93072	66359	75517	76034	97301	74502	99630	57682	77132	64641.4	57901.9	85857.8	73047.9	77355.7	79647.9	99782.1	74355.6	99913.5	59717.1
1	Q9JM52	Misshapen-like kinase 1 OS=Mus musculus GN=Mink1 PE=1 SV=3 - [MINK1_MOUSE]	2	32	51	2	30794	24535	48376	28704	30461	32897	34337	32657	30228	37927	33092	27614.2	24022.2	44626.3	31597.3	31202.7	34460.6	35212.6	32592.8	30314	39265.1
1	P19246	Neurofilament heavy polypeptide OS=Mus musculus GN=Nefh PE=1 SV=3 - [NFH_MOUSE]	1	34	51	1	982	948	864	1	1712	1313	1	1475	1	991	829	880.598	928.185	797.029	1.1008	1753.68	1375.41	1.0255	1472.1	1.00285	1025.96
1	P18654	Ribosomal protein S6 kinase alpha-3 OS=Mus musculus GN=Rps6ka3 PE=1 SV=2 - [KS6A3_MOUSE]	25	35	51	31	2091034	1398492	2400246	1365156	1715463	1613737	1479055	1657919	1571226	1272463	1656479	1.87511e+06	1.36926e+06	2.2142e+06	1.50276e+06	1.75723e+06	1.69044e+06	1.51677e+06	1.65466e+06	1.5757e+06	1.31736e+06
1	Q64735	Complement component receptor 1-like protein OS=Mus musculus GN=Cr1l PE=1 SV=1 - [CR1L_MOUSE]	6	20	51	8	207738	226046	224496	251294	284840	276698	323524	290852	357810	181555	262485	186287	221321	207095	276624	291775	289850	331774	290280	358828	187960
1	Q61656	Probable ATP-dependent RNA helicase DDX5 OS=Mus musculus GN=Ddx5 PE=1 SV=2 - [DDX5_MOUSE]	11	32	51	11	380680	421532	417728	419129	384894	441073	483798	443979	456112	450945	429987	341371	412721	385349	461376	394265	462037	496135	443107	457410	466855
1	Q8VCW8	Acyl-CoA synthetase family member 2, mitochondrial OS=Mus musculus GN=Acsf2 PE=1 SV=1 - [ACSF2_MOUSE]	15	31	50	17	750115	504733	594664	501650	565474	466990	523021	477216	459052	242803	508572	672657	494183	548570	552215	579242	489186	536358	476278	460358	251369
1	P10605	Cathepsin B OS=Mus musculus GN=Ctsb PE=1 SV=2 - [CATB_MOUSE]	10	17	50	29	1550099	1212476	1515042	848913	890649	985779	1027229	1057821	1007673	1118668	1121435	1.39003e+06	1.18713e+06	1.39761e+06	934482	912335	1.03263e+06	1.05342e+06	1.05574e+06	1.01054e+06	1.15814e+06
1	Q3TIU4	2',5'-phosphodiesterase 12 OS=Mus musculus GN=Pde12 PE=1 SV=2 - [PDE12_MOUSE]	4	22	50	3	29342	24301	34922	27742	25476	26554	29852	25827	28938	24212	27717	26312.1	23793.1	32215.1	30538.3	26096.3	27816.1	30613.2	25776.3	29020.4	25066.2
1	Q99KY4	Cyclin-G-associated kinase OS=Mus musculus GN=Gak PE=1 SV=2 - [GAK_MOUSE]	5	36	50	5	66196	72295	71008	78071	66783	65416	81892	66346	88192	61114	71731	59360.5	70783.9	65504	85940.4	68409	68525.3	83980.2	66215.6	88443	63270.2
1	Q811B1	Xylosyltransferase 1 OS=Mus musculus GN=Xylt1 PE=2 SV=1 - [XYLT1_MOUSE]	1	36	50	3	3860270	1100060	2781990	1066950	428077	1970410	2089610	2254880	4151650	542294	2024619	3.46166e+06	1.07707e+06	2.56635e+06	1.1745e+06	438500	2.06406e+06	2.14289e+06	2.25045e+06	4.16347e+06	561427
1	Q6P9Q4	FH1/FH2 domain-containing protein 1 OS=Mus musculus GN=Fhod1 PE=1 SV=3 - [FHOD1_MOUSE]	9	37	50	8	50471	42526	67395	37095	44940	43855	49271	40540	50775	35730	46260	45259.3	41637.1	62171.1	40834.1	46034.2	45939.5	50527.4	40460.3	50919.5	36990.6
1	P17426	AP-2 complex subunit alpha-1 OS=Mus musculus GN=Ap2a1 PE=1 SV=1 - [AP2A1_MOUSE]	4	31	50	5	124010	101153	137439	114113	119084	108052	113535	106276	116330	61055	110105	111205	99038.7	126786	125615	121983	113188	116430	106067	116661	63209.1
1	Q9DBL1	Short/branched chain specific acyl-CoA dehydrogenase, mitochondrial OS=Mus musculus GN=Acadsb PE=1 SV=1 - [ACDSB_MOUSE]	18	27	50	27	1039997	1746873	1056426	980081	1017697	1006083	996187	1039968	1460417	647218	1099095	932606	1.71036e+06	974540	1.07887e+06	1.04248e+06	1.0539e+06	1.02159e+06	1.03792e+06	1.46457e+06	670052
1	Q3URK3	Methylcytosine dioxygenase TET1 OS=Mus musculus GN=Tet1 PE=1 SV=2 - [TET1_MOUSE]	1	40	50	1	16320	14130	16160	13680	16040	13330	12530	15470	11700	20530	14989	14634.8	13834.7	14907.4	15058.9	16430.5	13963.6	12849.5	15439.6	11733.3	21254.3
1	Q9CZ30	Obg-like ATPase 1 OS=Mus musculus GN=Ola1 PE=1 SV=1 - [OLA1_MOUSE]	17	29	50	25	3520082	1884279	3448528	2193546	2614245	2693519	2329522	2951319	2552988	2480943	2666897	3.1566e+06	1.84489e+06	3.18122e+06	2.41465e+06	2.6779e+06	2.82154e+06	2.38892e+06	2.94552e+06	2.56025e+06	2.56847e+06
1	P70399	Tumor suppressor p53-binding protein 1 OS=Mus musculus GN=Tp53bp1 PE=1 SV=2 - [TP53B_MOUSE]	1	33	50	0	0	0	0	0	0	0	0	0	0	0	0	0	0	0	0	0	0	0	0	0	0
1	Q8R422	CD109 antigen OS=Mus musculus GN=Cd109 PE=1 SV=1 - [CD109_MOUSE]	7	35	50	6	31569	33666	29749	39983	33979	29793	35692	33143	35168	26121	32886	28309.2	32962.3	27443.1	44013.2	34806.3	31209.1	36602.1	33077.9	35268.1	27042.6
1	Q8R4U0	Stabilin-2 OS=Mus musculus GN=Stab2 PE=1 SV=1 - [STAB2_MOUSE]	1	40	50	1	29630	1222	23380	19100	23620	15600	27040	18380	16420	20400	19479	26570.4	1196.46	21567.8	21025.2	24195.1	16341.5	27729.5	18343.9	16466.7	21119.7
1	Q9D819	Inorganic pyrophosphatase OS=Mus musculus GN=Ppa1 PE=1 SV=1 - [IPYR_MOUSE]	18	22	50	35	4141962	5698964	4591659	3489864	3598394	3593008	3333793	3657315	5425200	2990183	4052034	3.71426e+06	5.57985e+06	4.23575e+06	3.84164e+06	3.68601e+06	3.76379e+06	3.4188e+06	3.65013e+06	5.44064e+06	3.09568e+06
1	P28843	Dipeptidyl peptidase 4 OS=Mus musculus GN=Dpp4 PE=1 SV=3 - [DPP4_MOUSE]	20	36	50	23	1280519	1311239	1517474	1553907	1946536	1378932	1555555	1401999	1612969	1169634	1472876	1.14829e+06	1.28383e+06	1.39985e+06	1.71054e+06	1.99393e+06	1.44447e+06	1.59522e+06	1.39924e+06	1.61756e+06	1.2109e+06
1	P32067	Lupus La protein homolog OS=Mus musculus GN=Ssb PE=1 SV=1 - [LA_MOUSE]	11	31	50	14	497126	860403	785423	595007	544067	593665	538274	552951	717873	393532	607832	445792	842419	724543	654983	557314	621882	552000	551864	719916	407416
1	E9Q3S4	Mitogen-activated protein kinase kinase kinase 19 OS=Mus musculus GN=Map3k19 PE=3 SV=1 - [M3K19_MOUSE]	1	43	50	1	855700	185000	210800	273200	715900	518100	966200	564600	714600	165900	517000	767340	181133	194460	300738	733331	542726	990838	563491	716634	171753
1	Q8VCT3	Aminopeptidase B OS=Mus musculus GN=Rnpep PE=1 SV=2 - [AMPB_MOUSE]	16	27	50	23	1073169	973324	1435919	822589	945808	879102	635298	882368	743848	826553	921798	962353	952980	1.32462e+06	905504	968837	920886	651498	880634	745965	855715
1	Q3UHA3	Spatacsin OS=Mus musculus GN=Spg11 PE=1 SV=3 - [SPTCS_MOUSE]	1	41	50	1	1534	1	2230	18560	4238	9336	3237	9720	1	1	4886	1375.6	0.979098	2057.15	20430.8	4341.19	9779.75	3319.54	9700.9	1.00285	1.03528
1	Q8C7R4	Ubiquitin-like modifier-activating enzyme 6 OS=Mus musculus GN=Uba6 PE=1 SV=1 - [UBA6_MOUSE]	16	41	50	17	515619	299249	523562	494106	456337	362866	302337	377404	262950	350606	394503	462376	292994	482979	543911	467448	380113	310046	376662	263698	362976
1	P08122	Collagen alpha-2(IV) chain OS=Mus musculus GN=Col4a2 PE=1 SV=4 - [CO4A2_MOUSE]	5	34	50	6	179890	259071	153511	205981	221035	231561	347248	231761	319251	229111	237842	161314	253656	141612	226743	226417	242567	356103	231306	320160	237194
1	Q8R1B4	Eukaryotic translation initiation factor 3 subunit C OS=Mus musculus GN=Eif3c PE=1 SV=1 - [EIF3C_MOUSE]	19	37	50	19	836561	802914	1066317	640808	671446	785939	731302	791154	805849	590135	772242	750177	786132	983664	705400	687794	823295	749950	789599	808142	610956
1	P00329	Alcohol dehydrogenase 1 OS=Mus musculus GN=Adh1 PE=1 SV=2 - [ADH1_MOUSE]	11	17	50	32	4529310	7785027	9542801	6367623	5952005	6400240	7301787	6768535	7702615	6020972	6837092	4.06161e+06	7.62231e+06	8.80312e+06	7.00947e+06	6.09692e+06	6.70445e+06	7.48798e+06	6.75524e+06	7.72454e+06	6.2334e+06
1	Q6R0H7	Guanine nucleotide-binding protein G(s) subunit alpha isoforms XLas OS=Mus musculus GN=Gnas PE=1 SV=1 - [GNAS1_MOUSE]	10	34	50	14	547117	453997	534608	570270	642578	592459	619869	580824	735763	411460	568895	490621	444508	493169	627752	658224	620619	635675	579683	737857	425977
1	Q8BQZ4	Ral GTPase-activating protein subunit beta OS=Mus musculus GN=Ralgapb PE=1 SV=2 - [RLGPB_MOUSE]	1	34	50	1	1	1	494	452	425	1	1171	1	1	1114	366	0.896739	0.979098	455.709	497.561	435.348	1.04753	1200.86	0.998035	1.00285	1153.3
1	Q9WTP7	GTP:AMP phosphotransferase AK3, mitochondrial OS=Mus musculus GN=Ak3 PE=1 SV=3 - [KAD3_MOUSE]	14	21	50	35	6657725	5781881	5213815	4107389	5168741	4810589	5670161	5188539	5417983	3276886	5129371	5.97024e+06	5.66103e+06	4.80968e+06	4.52141e+06	5.29459e+06	5.03924e+06	5.81475e+06	5.17834e+06	5.4334e+06	3.3925e+06
1	Q2TV84	Transient receptor potential cation channel subfamily M member 1 OS=Mus musculus GN=Trpm1 PE=2 SV=2 - [TRPM1_MOUSE]	1	39	50	1	5559	4835	4154	3914	5192	5301	5234	4815	4386	4516	4791	4984.97	4733.94	3832.01	4308.52	5318.42	5552.96	5367.46	4805.54	4398.48	4675.33
1	O08808	Protein diaphanous homolog 1 OS=Mus musculus GN=Diaph1 PE=1 SV=1 - [DIAP1_MOUSE]	6	41	50	5	49755	23897	57302	65597	45127	47453	44627	48155	35852	20961	43873	44617.3	23397.5	52860.4	72209.1	46225.8	49708.5	45765	48060.4	35954	21700.5
1	Q8R5G7	Arf-GAP with Rho-GAP domain, ANK repeat and PH domain-containing protein 3 OS=Mus musculus GN=Arap3 PE=1 SV=3 - [ARAP3_MOUSE]	1	34	50	0	0	0	0	0	0	0	0	0	0	0	0	0	0	0	0	0	0	0	0	0	0
1	Q8K183	Pyridoxal kinase OS=Mus musculus GN=Pdxk PE=1 SV=1 - [PDXK_MOUSE]	13	22	50	27	1238045	1015521	1727786	927317	936239	1010072	1042000	1065848	852115	1270155	1108510	1.1102e+06	994295	1.59386e+06	1.02079e+06	959035	1.05808e+06	1.06857e+06	1.06375e+06	854540	1.31497e+06
1	Q8K1G2	Limbin OS=Mus musculus GN=Evc2 PE=1 SV=1 - [LBN_MOUSE]	1	36	50	1	221800	177100	244500	172600	178500	181800	225000	175700	169000	134600	188060	198897	173398	225548	189998	182846	190441	230737	175355	169481	139349
1	Q8C8U0	Liprin-beta-1 OS=Mus musculus GN=Ppfibp1 PE=1 SV=3 - [LIPB1_MOUSE]	9	45	50	9	465728	467515	431158	377103	462149	448740	605892	447603	527749	376646	461028	417637	457743	397738	415114	473401	470069	621342	446723	529251	389934
1	Q8CI71	Syndetin OS=Mus musculus GN=Vps50 PE=1 SV=2 - [VPS50_MOUSE]	1	41	50	1	19490	10950	18200	6896	16740	8698	11990	11240	13800	2600	12060	17477.4	10721.1	16789.3	7591.1	17147.6	9111.42	12295.7	11217.9	13839.3	2691.73
1	Q99KK7	Dipeptidyl peptidase 3 OS=Mus musculus GN=Dpp3 PE=1 SV=2 - [DPP3_MOUSE]	18	35	50	20	1260136	717239	1113645	962577	976708	832564	782131	864378	718454	861517	908935	1.13001e+06	702248	1.02732e+06	1.0596e+06	1.00049e+06	872136	802075	862680	720499	891912
1	Q62318	Transcription intermediary factor 1-beta OS=Mus musculus GN=Trim28 PE=1 SV=3 - [TIF1B_MOUSE]	12	32	50	16	205815	390009	383584	575374	343349	326997	329046	314001	361556	261850	349158	184562	381857	353852	633371	351709	342539	337437	313384	362585	271088
1	Q3UM45	Protein phosphatase 1 regulatory subunit 7 OS=Mus musculus GN=Ppp1r7 PE=1 SV=2 - [PP1R7_MOUSE]	20	32	50	21	809657	549227	756807	733308	635518	592706	524742	593232	534364	584336	631390	726051	537747	698145	807224	650992	620878	538123	592066	535885	604952
1	Q8R3B1	1-phosphatidylinositol 4,5-bisphosphate phosphodiesterase delta-1 OS=Mus musculus GN=Plcd1 PE=1 SV=2 - [PLCD1_MOUSE]	15	23	49	35	771532	600551	653778	668375	741601	627092	696805	596790	545633	631304	653346	691863	587999	603102	735746	759658	656898	714573	595617	547186	653577
1	P98078	Disabled homolog 2 OS=Mus musculus GN=Dab2 PE=1 SV=2 - [DAB2_MOUSE]	18	29	49	22	438900	482161	641823	363891	368348	398948	492836	405152	447864	321354	436128	393579	472083	592074	400571	377317	417910	505403	404356	449139	332692
1	Q5XPI3	E3 ubiquitin-protein ligase RNF123 OS=Mus musculus GN=Rnf123 PE=1 SV=1 - [RN123_MOUSE]	4	34	49	4	74337	37450	58473	51436	56412	53493	59288	52683	54189	53855	55162	66660.9	36667.2	53940.6	56620.7	57785.5	56035.6	60799.8	52579.5	54343.2	55755.1
1	Q9CWK8	Sorting nexin-2 OS=Mus musculus GN=Snx2 PE=1 SV=2 - [SNX2_MOUSE]	13	32	49	17	552102	386025	564483	356109	422868	410188	595167	424222	496801	320520	452848	495091	377956	520729	392004	433164	429684	610344	423388	498215	331828
1	P21107	Tropomyosin alpha-3 chain OS=Mus musculus GN=Tpm3 PE=1 SV=3 - [TPM3_MOUSE]	8	31	49	11	757438	419013	789824	456716	505560	508472	456132	536923	455070	726199	561135	679224	410255	728603	502752	517869	532640	467763	535868	456365	751820
1	Q8QZS1	3-hydroxyisobutyryl-CoA hydrolase, mitochondrial OS=Mus musculus GN=Hibch PE=1 SV=1 - [HIBCH_MOUSE]	18	21	49	30	4641149	6031747	4293913	3678296	4070715	3919454	3947061	3962583	4893682	3070874	4250947	4.1619e+06	5.90567e+06	3.96108e+06	4.04906e+06	4.16983e+06	4.10575e+06	4.04771e+06	3.9548e+06	4.90761e+06	3.17922e+06
1	P48758	Carbonyl reductase [NADPH] 1 OS=Mus musculus GN=Cbr1 PE=1 SV=3 - [CBR1_MOUSE]	17	27	49	26	3450180	2092233	2643191	2621275	2735311	2325550	2182340	2343442	1951663	1857483	2420267	3.09391e+06	2.0485e+06	2.43831e+06	2.88549e+06	2.80191e+06	2.43608e+06	2.23799e+06	2.33884e+06	1.95722e+06	1.92302e+06
1	Q9QWY8	Arf-GAP with SH3 domain, ANK repeat and PH domain-containing protein 1 OS=Mus musculus GN=Asap1 PE=1 SV=2 - [ASAP1_MOUSE]	6	37	49	6	27994	33523	32318	22845	29364	25390	26653	27113	27729	20730	27366	25103.3	32822.3	29813	25147.7	30079	26596.8	27332.6	27059.7	27807.9	21461.4
1	Q6ZQH8	Nucleoporin NUP188 homolog OS=Mus musculus GN=Nup188 PE=1 SV=2 - [NU188_MOUSE]	2	41	49	2	6569	4666	7098	17331	15801	13554	21140	12477	16667	8696	12400	5890.68	4568.47	6547.82	19077.9	16185.7	14198.2	21679.1	12452.5	16714.4	9002.8
1	Q05921	2-5A-dependent ribonuclease OS=Mus musculus GN=Rnasel PE=1 SV=2 - [RN5A_MOUSE]	7	30	49	7	668400	206068	414450	398060	531360	339570	383250	325050	222931	182337	367148	599380	201761	382325	438184	544298	355710	393023	324411	223565	188770
1	P62908	40S ribosomal protein S3 OS=Mus musculus GN=Rps3 PE=1 SV=1 - [RS3_MOUSE]	14	18	49	32	2769396	3831600	3434414	2542249	2451078	2696935	2563253	2797525	2692135	2554453	2833304	2.48343e+06	3.75151e+06	3.1682e+06	2.7985e+06	2.51076e+06	2.82512e+06	2.62861e+06	2.79203e+06	2.6998e+06	2.64458e+06
1	Q8BRT1	CLIP-associating protein 2 OS=Mus musculus GN=Clasp2 PE=1 SV=1 - [CLAP2_MOUSE]	2	42	49	2	5006	4963	7594	4608	5992	5375	5224	5338	5084	3749	5293	4489.08	4859.27	7005.37	5072.48	6137.89	5630.48	5357.21	5327.51	5098.47	3881.27
1	Q9R0G7	Zinc finger E-box-binding homeobox 2 OS=Mus musculus GN=Zeb2 PE=1 SV=2 - [ZEB2_MOUSE]	1	35	49	1	1025	2198	1309	1548	1202	1798	1984	1611	1023	2617	1632	919.158	2152.06	1207.54	1704.04	1231.27	1883.46	2034.59	1607.83	1025.91	2709.33
1	Q8VHY0	Chondroitin sulfate proteoglycan 4 OS=Mus musculus GN=Cspg4 PE=1 SV=3 - [CSPG4_MOUSE]	15	37	49	14	149139	163778	188359	147214	159423	174515	178430	184494	172448	150239	166804	133739	160355	173759	162053	163305	182810	182980	184131	172939	155540
1	Q8VDC1	FYVE and coiled-coil domain-containing protein 1 OS=Mus musculus GN=Fyco1 PE=1 SV=1 - [FYCO1_MOUSE]	4	40	49	4	58258	47042	43806	31394	38905	38111	51573	39430	49139	29286	42694	52242.2	46058.8	40410.5	34558.5	39852.3	39922.4	52888.1	39352.5	49278.8	30319.2
1	P09470	Angiotensin-converting enzyme OS=Mus musculus GN=Ace PE=1 SV=3 - [ACE_MOUSE]	17	37	49	19	878845	1809108	1598916	1558479	893156	1226536	1278813	1241721	1598284	702693	1278655	788095	1.77129e+06	1.47498e+06	1.71557e+06	914903	1.28483e+06	1.31142e+06	1.23928e+06	1.60283e+06	727485
1	A2AKG8	Focadhesin OS=Mus musculus GN=Focad PE=1 SV=1 - [FOCAD_MOUSE]	1	38	49	1	7344	3523	7524	5078	7421	5016	5736	4900	7353	5962	5986	6585.65	3449.36	6940.8	5589.85	7601.69	5254.41	5882.27	4890.37	7373.93	6172.35
1	P61222	ATP-binding cassette sub-family E member 1 OS=Mus musculus GN=Abce1 PE=1 SV=1 - [ABCE1_MOUSE]	17	30	49	22	1316676	808800	1278654	1014406	971412	912322	766414	932840	740091	1026017	976763	1.18071e+06	791895	1.17954e+06	1.11666e+06	995064	955685	785957	931007	742197	1.06222e+06
1	Q80SW1	Putative adenosylhomocysteinase 2 OS=Mus musculus GN=Ahcyl1 PE=1 SV=1 - [SAHH2_MOUSE]	8	32	49	11	694582	610595	705064	583116	662129	831655	800140	1043687	875768	1257332	806407	622859	597833	650413	641893	678251	871184	820543	1.04164e+06	878260	1.30169e+06
1	Q9R0P3	S-formylglutathione hydrolase OS=Mus musculus GN=Esd PE=1 SV=1 - [ESTD_MOUSE]	9	12	49	31	506374	850982	1499473	554011	502172	677393	352872	679814	811812	759671	719457	454085	833195	1.38325e+06	609854	514399	709590	361870	678478	814122	786473
1	Q9DB77	Cytochrome b-c1 complex subunit 2, mitochondrial OS=Mus musculus GN=Uqcrc2 PE=1 SV=1 - [QCR2_MOUSE]	15	27	49	20	1659170	2606504	1623421	1639184	2069447	2401225	2900428	2553136	3874355	1226936	2255381	1.48784e+06	2.55202e+06	1.49759e+06	1.80441e+06	2.11983e+06	2.51536e+06	2.97439e+06	2.54812e+06	3.88538e+06	1.27022e+06
1	Q9WV27	Sodium/potassium-transporting ATPase subunit alpha-4 OS=Mus musculus GN=Atp1a4 PE=1 SV=3 - [AT1A4_MOUSE]	1	32	49	1	26510	9016	37040	32100	35730	23120	19610	25900	18310	16910	24425	23772.6	8827.55	34168.9	35335.6	36600	24218.9	20110	25849.1	18362.1	17506.6
1	Q7TSV4	Phosphoglucomutase-2 OS=Mus musculus GN=Pgm2 PE=1 SV=1 - [PGM2_MOUSE]	15	28	49	20	1126786	1115755	1355162	930143	842646	914122	851747	944522	1001228	952726	1003484	1.01043e+06	1.09243e+06	1.25012e+06	1.0239e+06	863163	957571	873466	942666	1.00408e+06	986339
1	Q0GNC1	Inverted formin-2 OS=Mus musculus GN=Inf2 PE=1 SV=1 - [INF2_MOUSE]	3	20	49	3	20566	18636	15804	18536	21986	22755	25836	21728	23286	18235	20737	18442.3	18246.5	14579	20404.4	22521.3	23836.6	26494.8	21685.3	23352.3	18878.3
1	Q501J6	Probable ATP-dependent RNA helicase DDX17 OS=Mus musculus GN=Ddx17 PE=1 SV=1 - [DDX17_MOUSE]	7	35	49	7	38554	44841	55174	51305	43110	44847	53208	45168	49298	31779	45728	34572.9	43903.8	50897.3	56476.4	44159.6	46978.6	54564.8	45079.2	49438.3	32900.2
1	Q3UHC7	Disabled homolog 2-interacting protein OS=Mus musculus GN=Dab2ip PE=1 SV=1 - [DAB2P_MOUSE]	1	40	49	1	16140	19110	18670	16170	20590	16880	25250	17180	17470	18740	18620	14473.4	18710.6	17222.8	17799.9	21091.3	17682.3	25893.9	17146.2	17519.7	19401.2
1	Q60714	Long-chain fatty acid transport protein 1 OS=Mus musculus GN=Slc27a1 PE=1 SV=1 - [S27A1_MOUSE]	16	33	49	21	594862	1016609	603155	752582	900803	832272	1023201	829707	1009937	540377	810350	533436	995360	556403	828441	922736	871830	1.04929e+06	828077	1.01281e+06	559442
1	P10630	Eukaryotic initiation factor 4A-II OS=Mus musculus GN=Eif4a2 PE=1 SV=2 - [IF4A2_MOUSE]	5	26	49	6	821191	844442	1053046	876699	876496	771012	710472	739420	743758	480742	791728	736394	826792	971422	965069	897837	807659	728589	737967	745875	497703
1	P61750	ADP-ribosylation factor 4 OS=Mus musculus GN=Arf4 PE=1 SV=2 - [ARF4_MOUSE]	3	10	49	9	951444	855036	922909	753362	713042	777462	943184	752474	742669	648567	806015	853197	837164	851372	829299	730403	814415	967235	750995	744783	671449
1	P13864	DNA (cytosine-5)-methyltransferase 1 OS=Mus musculus GN=Dnmt1 PE=1 SV=5 - [DNMT1_MOUSE]	1	40	49	1	1067	1248	1013	1872	968	1524	2456	490	2603	938	1418	956.821	1221.91	934.48	2060.69	991.569	1596.44	2518.63	489.037	2610.41	971.094
1	Q6P4S8	Integrator complex subunit 1 OS=Mus musculus GN=Ints1 PE=1 SV=2 - [INT1_MOUSE]	2	41	49	2	58870	31838	55000	42600	45710	41870	41260	40240	37710	38454	43355	52791	31172.5	50736.8	46894	46822.9	43860.1	42312.1	40160.9	37817.3	39810.7
1	Q3UPL0	Protein transport protein Sec31A OS=Mus musculus GN=Sec31a PE=1 SV=2 - [SC31A_MOUSE]	23	39	49	24	1777617	1202439	1879256	1294074	1416252	1345049	1302300	1385432	1171246	1131229	1390489	1.59406e+06	1.17731e+06	1.73359e+06	1.42451e+06	1.45073e+06	1.40898e+06	1.33551e+06	1.38271e+06	1.17458e+06	1.17114e+06
1	Q8BJ56	Patatin-like phospholipase domain-containing protein 2 OS=Mus musculus GN=Pnpla2 PE=1 SV=1 - [PLPL2_MOUSE]	16	22	48	25	1399780	1250670	962686	979803	1201302	1046537	1421577	1057836	883314	1000038	1120354	1.25524e+06	1.22453e+06	888066	1.07857e+06	1.23055e+06	1.09628e+06	1.45783e+06	1.05576e+06	885828	1.03532e+06
1	O70481	E3 ubiquitin-protein ligase UBR1 OS=Mus musculus GN=Ubr1 PE=1 SV=2 - [UBR1_MOUSE]	3	46	48	2	408110	391151	320600	305690	329120	324750	390450	348700	364123	340570	352326	365968	382975	295750	336503	337133	340186	400406	348015	365159	352586
1	Q91W97	Putative hexokinase HKDC1 OS=Mus musculus GN=Hkdc1 PE=2 SV=1 - [HKDC1_MOUSE]	1	34	48	1	11480	4699	8652	11870	6057	8476	11070	8853	13950	1848	8696	10294.6	4600.78	7981.36	13066.5	6204.48	8878.87	11352.3	8835.6	13989.7	1913.2
1	P11103	Poly [ADP-ribose] polymerase 1 OS=Mus musculus GN=Parp1 PE=1 SV=3 - [PARP1_MOUSE]	8	37	48	8	48232	68857	62588	84287	65638	65949	56617	63025	72313	51075	63858	43251.5	67417.8	57736.7	92783	67236.2	69083.6	58060.7	62901.2	72518.8	52877
1	Q6DIC0	Probable global transcription activator SNF2L2 OS=Mus musculus GN=Smarca2 PE=1 SV=1 - [SMCA2_MOUSE]	2	41	48	2	8897	6873	10519	13673	6062	12152	18911	13446	31256	4027	12582	7978.29	6729.34	9703.65	15051.2	6209.6	12729.6	19393.2	13419.6	31345	4169.08
1	Q9EQG3	Sciellin OS=Mus musculus GN=Scel PE=1 SV=2 - [SCEL_MOUSE]	1	36	48	1	53160	8813	42500	79850	42380	62720	91190	64320	92640	36930	57450	47670.7	8628.79	39205.7	87898.7	43411.9	65701.1	93515.3	64193.6	92903.6	38232.9
1	Q9ES52	Phosphatidylinositol 3,4,5-trisphosphate 5-phosphatase 1 OS=Mus musculus GN=Inpp5d PE=1 SV=2 - [SHIP1_MOUSE]	2	39	48	2	20823	14941	24906	10809	14506	15589	16881	17084	18575	8930	16304	18672.8	14628.7	22975.5	11898.5	14859.2	16330	17311.5	17050.4	18627.9	9245.06
1	P28656	Nucleosome assembly protein 1-like 1 OS=Mus musculus GN=Nap1l1 PE=1 SV=2 - [NP1L1_MOUSE]	9	15	48	25	1643755	664700	1726319	1091607	1234498	1031793	765578	976347	658269	927514	1072038	1.47402e+06	650807	1.59251e+06	1.20164e+06	1.26456e+06	1.08083e+06	785100	974429	660142	960238
1	Q9D8W5	26S proteasome non-ATPase regulatory subunit 12 OS=Mus musculus GN=Psmd12 PE=1 SV=4 - [PSD12_MOUSE]	14	30	48	20	1122735	876377	1380397	1089515	1146475	1002559	959632	959722	1073249	633923	1024458	1.0068e+06	858059	1.2734e+06	1.19934e+06	1.17439e+06	1.05021e+06	984102	957836	1.0763e+06	656288
1	P48774	Glutathione S-transferase Mu 5 OS=Mus musculus GN=Gstm5 PE=1 SV=1 - [GSTM5_MOUSE]	7	19	48	22	521489	836436	1672494	1573025	710587	960020	803829	914305	572752	357688	892262	467640	818953	1.54286e+06	1.73158e+06	727888	1.00565e+06	824326	912508	574382	370308
1	Q9JLQ0	CD2-associated protein OS=Mus musculus GN=Cd2ap PE=1 SV=3 - [CD2AP_MOUSE]	18	35	48	18	1374179	1633601	1854640	1331299	1350334	1449985	1425371	1612172	1587485	1679401	1529847	1.23228e+06	1.59946e+06	1.71088e+06	1.46549e+06	1.38321e+06	1.5189e+06	1.46172e+06	1.609e+06	1.592e+06	1.73865e+06
1	P15532	Nucleoside diphosphate kinase A OS=Mus musculus GN=Nme1 PE=1 SV=1 - [NDKA_MOUSE]	2	10	48	4	33905	13086	37310	24967	26735	24833	17510	25237	20763	22198	24654	30403.9	12812.5	34418	27483.6	27385.9	26013.3	17956.5	25187.4	20822.1	22981.2
1	Q3URU2	Paternally-expressed gene 3 protein OS=Mus musculus GN=Peg3 PE=1 SV=1 - [PEG3_MOUSE]	1	37	48	1	1946	1	1446	1129	1056	1274	1	1156	1	1071	908	1745.05	0.979098	1333.92	1242.8	1081.71	1334.55	1.0255	1153.73	1.00285	1108.79
1	P97742	Carnitine O-palmitoyltransferase 1, liver isoform OS=Mus musculus GN=Cpt1a PE=1 SV=4 - [CPT1A_MOUSE]	6	28	48	6	76497	59574	109393	79651	109582	88213	69649	91188	118120	67201	86907	68597.9	58328.8	100914	87679.7	112250	92405.8	71425	91008.8	118456	69571.9
1	Q69ZK0	Phosphatidylinositol 3,4,5-trisphosphate-dependent Rac exchanger 1 protein OS=Mus musculus GN=Prex1 PE=1 SV=2 - [PREX1_MOUSE]	1	37	48	1	2887	6672	3279	4508	5926	2669	3026	3800	3765	1925	3846	2588.89	6532.54	3024.84	4962.4	6070.29	2795.86	3103.16	3792.53	3775.71	1992.92
1	Q569Z5	Probable ATP-dependent RNA helicase DDX46 OS=Mus musculus GN=Ddx46 PE=1 SV=2 - [DDX46_MOUSE]	4	33	48	3	13450	18641	23239	24515	20460	20490	22067	20581	19642	23722	20681	12061.1	18251.4	21437.7	26986.1	20958.2	21463.9	22629.7	20540.6	19697.9	24558.9
1	Q8CGF7	Transcription elongation regulator 1 OS=Mus musculus GN=Tcerg1 PE=1 SV=2 - [TCRG1_MOUSE]	5	36	48	5	173868	203730	213422	207859	170958	173747	214254	178152	204954	168995	190994	155914	199472	196879	228811	175120	182005	219717	177802	205537	174957
1	Q8VDM4	26S proteasome non-ATPase regulatory subunit 2 OS=Mus musculus GN=Psmd2 PE=1 SV=1 - [PSMD2_MOUSE]	20	33	48	29	1155476	853288	1361901	1054356	1018080	963831	968186	1017911	910105	947035	1025017	1.03616e+06	835453	1.25634e+06	1.16063e+06	1.04287e+06	1.00964e+06	992874	1.01591e+06	912695	980447
1	P47856	Glutamine--fructose-6-phosphate aminotransferase [isomerizing] 1 OS=Mus musculus GN=Gfpt1 PE=1 SV=3 - [GFPT1_MOUSE]	6	29	48	6	187630	125945	287124	135568	132659	137712	139133	139679	147013	90858	152332	168255	123313	264868	149233	135889	144258	142681	139405	147431	94063.6
1	Q8BP47	Asparagine--tRNA ligase, cytoplasmic OS=Mus musculus GN=Nars PE=1 SV=2 - [SYNC_MOUSE]	14	30	48	21	1291723	865157	1299456	807294	889868	930313	901148	980601	888149	1047012	990072	1.15834e+06	847074	1.19873e+06	888668	911535	974531	924127	978674	890677	1.08395e+06
1	Q9EPL8	Importin-7 OS=Mus musculus GN=Ipo7 PE=1 SV=2 - [IPO7_MOUSE]	11	29	48	12	187401	167994	192215	151061	161407	153558	137035	148414	157720	112817	156962	168050	164483	177316	166288	165337	160857	140529	148122	158169	116797
1	Q5XJV7	SET domain-containing protein 5 OS=Mus musculus GN=Setd5 PE=1 SV=2 - [SETD5_MOUSE]	1	30	48	1	2749	12030	2624	4059	2715	5567	5064	5292	6861	9121	5608	2465.14	11778.6	2420.61	4468.14	2781.1	5831.6	5193.13	5281.6	6880.53	9442.8
1	Q9R111	Guanine deaminase OS=Mus musculus GN=Gda PE=1 SV=1 - [GUAD_MOUSE]	18	24	48	33	4171070	3156323	4345748	2611917	3163153	3053913	2875421	3216228	2767217	4049533	3341052	3.74036e+06	3.09035e+06	4.0089e+06	2.87519e+06	3.24017e+06	3.19907e+06	2.94874e+06	3.20991e+06	2.77509e+06	4.1924e+06
1	Q3UHQ6	Protein dopey-2 OS=Mus musculus GN=Dopey2 PE=1 SV=3 - [DOP2_MOUSE]	4	40	48	3	15830	8639	13800	24371	24896	28128	25795	24792	27179	95000	28843	14195.4	8458.43	12730.3	26827.6	25502.2	29464.9	26452.8	24743.3	27256.3	98351.7
1	Q99KQ4	Nicotinamide phosphoribosyltransferase OS=Mus musculus GN=Nampt PE=1 SV=1 - [NAMPT_MOUSE]	21	28	48	31	2678110	2780317	2454713	1811900	1806126	2066816	2290655	2140941	2636313	1758084	2242397	2.40157e+06	2.7222e+06	2.26444e+06	1.99454e+06	1.8501e+06	2.16505e+06	2.34907e+06	2.13673e+06	2.64382e+06	1.82011e+06
1	Q01405	Protein transport protein Sec23A OS=Mus musculus GN=Sec23a PE=1 SV=2 - [SC23A_MOUSE]	12	27	48	21	1519131	1085199	1588787	1119953	1142125	1250430	1170952	1405428	1252449	1175744	1271020	1.36226e+06	1.06252e+06	1.46564e+06	1.23284e+06	1.16993e+06	1.30986e+06	1.20081e+06	1.40267e+06	1.25601e+06	1.21723e+06
1	Q7TT37	Elongator complex protein 1 OS=Mus musculus GN=Ikbkap PE=1 SV=2 - [ELP1_MOUSE]	4	37	48	4	41400	43734	54767	40421	36251	37172	40462	41348	44828	39551	41993	37125	42819.9	50521.9	44495.4	37133.6	38938.8	41493.8	41266.8	44955.6	40946.4
1	O54931	A-kinase anchor protein 2 OS=Mus musculus GN=Akap2 PE=1 SV=3 - [AKAP2_MOUSE]	17	28	48	24	1881507	1071286	1674474	1308577	1528426	1286574	1407994	1314346	1100374	1452546	1402610	1.68722e+06	1.04889e+06	1.54468e+06	1.44048e+06	1.56564e+06	1.34773e+06	1.4439e+06	1.31176e+06	1.10351e+06	1.50379e+06
1	Q8BH04	Phosphoenolpyruvate carboxykinase [GTP], mitochondrial OS=Mus musculus GN=Pck2 PE=1 SV=1 - [PCKGM_MOUSE]	10	25	47	15	186596	219209	226013	231865	207132	237876	253231	248926	241736	164158	221674	167328	214627	208494	255237	212175	249182	259688	248437	242424	169950
1	Q14DH7	Acyl-CoA synthetase short-chain family member 3, mitochondrial OS=Mus musculus GN=Acss3 PE=1 SV=2 - [ACSS3_MOUSE]	15	36	47	19	816642	677351	490954	622951	675795	583565	453335	574832	605675	292560	579366	732315	663193	452899	685743	692249	611302	464895	573702	607399	302882
1	P59325	Eukaryotic translation initiation factor 5 OS=Mus musculus GN=Eif5 PE=1 SV=1 - [IF5_MOUSE]	17	34	47	24	1247603	839261	1316693	955383	954573	895601	797663	906940	861689	787147	956255	1.11877e+06	821719	1.21463e+06	1.05168e+06	977815	938169	818003	905158	864141	814918
1	Q64105	Sepiapterin reductase OS=Mus musculus GN=Spr PE=1 SV=1 - [SPRE_MOUSE]	10	18	47	26	1581487	1095025	1516088	1377749	1352545	1201077	1132177	1164631	1060594	1057564	1253894	1.41818e+06	1.07214e+06	1.39857e+06	1.51662e+06	1.38548e+06	1.25816e+06	1.16105e+06	1.16234e+06	1.06361e+06	1.09488e+06
1	E9PV24	Fibrinogen alpha chain OS=Mus musculus GN=Fga PE=1 SV=1 - [FIBA_MOUSE]	19	27	47	36	3743618	3940643	4846663	2641930	3999041	5712375	11218230	6172122	5791904	6004746	5407127	3.35705e+06	3.85828e+06	4.47099e+06	2.90823e+06	4.09641e+06	5.98389e+06	1.15043e+07	6.15999e+06	5.80839e+06	6.2166e+06
1	P05202	Aspartate aminotransferase, mitochondrial OS=Mus musculus GN=Got2 PE=1 SV=1 - [AATM_MOUSE]	16	23	47	25	956942	1087362	1228270	1585683	1017067	1725234	1016041	1715186	872902	599705	1180439	858127	1.06463e+06	1.13306e+06	1.74552e+06	1.04183e+06	1.80724e+06	1.04195e+06	1.71182e+06	875386	620863
1	Q8BUV3	Gephyrin OS=Mus musculus GN=Gphn PE=1 SV=2 - [GEPH_MOUSE]	12	33	47	15	268223	442317	378255	248069	276611	287170	265133	303899	362002	287343	311902	240526	433072	348936	273074	283346	300819	271894	303302	363032	297481
1	Q497V5	S1 RNA-binding domain-containing protein 1 OS=Mus musculus GN=Srbd1 PE=2 SV=2 - [SRBD1_MOUSE]	1	35	47	1	142100	190700	61630	77310	88100	119800	103100	137800	132200	319600	137234	127427	186714	56852.9	85102.7	90245.1	125494	105729	137529	132576	330876
1	Q4ACU6	SH3 and multiple ankyrin repeat domains protein 3 OS=Mus musculus GN=Shank3 PE=1 SV=3 - [SHAN3_MOUSE]	6	41	47	5	36924	47074	44850	36017	39059	39326	44087	38230	43509	44394	41347	33111.2	46090.1	41373.6	39647.4	40010	41195.2	45211.2	38154.9	43632.8	45960.3
1	C3VPR6	Protein NLRC5 OS=Mus musculus GN=Nlrc5 PE=1 SV=2 - [NLRC5_MOUSE]	1	36	47	1	1753	13110	2229	2437	2906	15670	4371	4252	26240	13420	8639	1571.98	12836	2056.22	2682.64	2976.76	16414.8	4482.46	4243.65	26314.7	13893.5
1	Q9D2G2	Dihydrolipoyllysine-residue succinyltransferase component of 2-oxoglutarate dehydrogenase complex, mitochondrial OS=Mus musculus GN=Dlst PE=1 SV=1 - [ODO2_MOUSE]	12	23	47	28	950042	1103561	791984	844003	922383	992508	1082234	1027889	977781	1134976	982736	851940	1.08049e+06	730595	929077	944841	1.03968e+06	1.10983e+06	1.02587e+06	980564	1.17502e+06
1	P97789	5'-3' exoribonuclease 1 OS=Mus musculus GN=Xrn1 PE=1 SV=1 - [XRN1_MOUSE]	1	36	47	0	0	0	0	0	0	0	0	0	0	0	0	0	0	0	0	0	0	0	0	0	0
1	Q8K449	ATP-binding cassette sub-family A member 9 OS=Mus musculus GN=Abca9 PE=1 SV=2 - [ABCA9_MOUSE]	1	30	47	1	7686	6728	9908	8526	9313	8465	8593	10840	11730	7758	8955	6892.34	6587.37	9140.01	9385.4	9539.75	8867.35	8812.12	10818.7	11763.4	8031.71
1	P16056	Hepatocyte growth factor receptor OS=Mus musculus GN=Met PE=1 SV=1 - [MET_MOUSE]	2	38	47	2	240960	261290	198900	175770	166130	208020	197600	218390	247600	194870	210953	216078	255829	183483	193487	170175	217907	202639	217961	248305	201745
1	Q8BJD1	Inter-alpha-trypsin inhibitor heavy chain H5 OS=Mus musculus GN=Itih5 PE=1 SV=1 - [ITIH5_MOUSE]	12	35	47	13	420738	457093	451266	438205	500583	452297	390705	448777	386131	521818	446761	377292	447539	416287	482375	512771	473795	400668	447895	387230	540228
1	Q6QIY3	Sodium channel protein type 10 subunit alpha OS=Mus musculus GN=Scn10a PE=1 SV=2 - [SCNAA_MOUSE]	2	33	47	1	4340	1471	6811	4842	2901	2628	1602	2918	2483	857	3085	3891.85	1440.25	6283.06	5330.06	2971.63	2752.91	1642.85	2912.27	2490.07	887.236
1	B9EKI3	TATA element modulatory factor OS=Mus musculus GN=Tmf1 PE=1 SV=2 - [TMF1_MOUSE]	1	35	47	1	2931000	1096000	2261000	1333000	1658000	1445000	1044000	1567000	993400	1897000	1622540	2.62834e+06	1.07309e+06	2.08574e+06	1.46736e+06	1.69837e+06	1.51368e+06	1.07062e+06	1.56392e+06	996227	1.96393e+06
1	Q99KJ8	Dynactin subunit 2 OS=Mus musculus GN=Dctn2 PE=1 SV=3 - [DCTN2_MOUSE]	16	24	47	26	1601776	1423631	1997341	1503399	1651762	1450227	1454033	1446951	1357628	1108900	1499565	1.43638e+06	1.39387e+06	1.84252e+06	1.65494e+06	1.69198e+06	1.51916e+06	1.49111e+06	1.44411e+06	1.36149e+06	1.14802e+06
1	O88428	Bifunctional 3'-phosphoadenosine 5'-phosphosulfate synthase 2 OS=Mus musculus GN=Papss2 PE=1 SV=2 - [PAPS2_MOUSE]	12	37	47	12	555275	441914	572613	519781	473432	466082	572576	491396	462894	446180	500214	497937	432677	528228	572174	484959	488235	587176	490430	464211	461922
1	Q91XL9	Oxysterol-binding protein-related protein 1 OS=Mus musculus GN=Osbpl1a PE=1 SV=2 - [OSBL1_MOUSE]	6	40	47	6	86651	55886	84374	75550	79575	81682	98007	83560	81167	46666	77312	77703.3	54717.9	77834	83165.3	81512.5	85564.4	100506	83395.8	81398	48312.4
1	Q9JMA1	Ubiquitin carboxyl-terminal hydrolase 14 OS=Mus musculus GN=Usp14 PE=1 SV=3 - [UBP14_MOUSE]	15	31	47	20	975311	913432	972372	883145	828954	793609	771383	806615	780487	976456	870176	874600	894340	897001	972164	849137	831330	791053	805030	782708	1.01091e+06
1	P15208	Insulin receptor OS=Mus musculus GN=Insr PE=1 SV=2 - [INSR_MOUSE]	3	29	47	3	40191	42005	33851	46420	54540	46600	49130	44770	51230	31454	44019	36040.8	41127	31227.1	51099	55867.9	48814.9	50382.8	44682	51375.8	32563.7
1	P24369	Peptidyl-prolyl cis-trans isomerase B OS=Mus musculus GN=Ppib PE=1 SV=2 - [PPIB_MOUSE]	14	21	47	31	4227392	3412023	4285122	4222354	3918936	3910637	4381677	4031915	3288054	4574823	4025293	3.79087e+06	3.34071e+06	3.95297e+06	4.64796e+06	4.01435e+06	4.09651e+06	4.49341e+06	4.02399e+06	3.29741e+06	4.73623e+06
1	Q80U72	Protein scribble homolog OS=Mus musculus GN=Scrib PE=1 SV=2 - [SCRIB_MOUSE]	3	37	47	2	78453	36035	51350	36895	42165	77489	45029	52442	59227	132431	61152	70351.9	35281.8	47369.7	40613.9	43191.6	81172.1	46177.2	52339	59395.6	137103
1	P30999	Catenin delta-1 OS=Mus musculus GN=Ctnnd1 PE=1 SV=2 - [CTND1_MOUSE]	8	39	47	8	256823	235947	275417	217094	220951	226001	244453	223674	240166	212160	235269	230303	231015	254069	238977	226331	236743	250686	223234	240849	219645
1	P14602	Heat shock protein beta-1 OS=Mus musculus GN=Hspb1 PE=1 SV=3 - [HSPB1_MOUSE]	8	12	47	30	3013707	1649666	2827423	1942339	2404015	1763820	1413575	1969176	1385936	2034951	2040461	2.70251e+06	1.61519e+06	2.60826e+06	2.13812e+06	2.46255e+06	1.84766e+06	1.44962e+06	1.96531e+06	1.38988e+06	2.10675e+06
1	Q8CFC2	Myelin transcription factor 1 OS=Mus musculus GN=Myt1 PE=1 SV=1 - [MYT1_MOUSE]	1	31	47	1	84990	172000	125100	131500	111400	119900	151300	135900	163700	129500	132529	76213.9	168405	115403	144755	114112	125599	155158	135633	164166	134069
1	Q91WQ3	Tyrosine--tRNA ligase, cytoplasmic OS=Mus musculus GN=Yars PE=1 SV=3 - [SYYC_MOUSE]	20	36	47	23	1637744	977433	1585528	1186518	1355799	1091886	1107637	1109196	1026263	882946	1196095	1.46863e+06	957003	1.46263e+06	1.30612e+06	1.38881e+06	1.14378e+06	1.13588e+06	1.10702e+06	1.02918e+06	914097
1	Q3UMB9	WASH complex subunit 7 OS=Mus musculus GN=Kiaa1033 PE=1 SV=2 - [WASH7_MOUSE]	5	38	47	4	27593	16928	37071	18857	23140	23394	16143	20893	30021	14793	22883	24743.7	16574.2	34197.5	20757.7	23703.4	24505.9	16554.6	20851.9	30106.4	15314.9
1	Q8BIV3	Ran-binding protein 6 OS=Mus musculus GN=Ranbp6 PE=1 SV=3 - [RNBP6_MOUSE]	1	30	47	1	5903	7129	6894	4612	4800	5542	5708	5644	4803	8292	5933	5293.45	6979.99	6359.63	5076.88	4916.87	5805.41	5853.55	5632.91	4816.67	8584.55
1	P70296	Phosphatidylethanolamine-binding protein 1 OS=Mus musculus GN=Pebp1 PE=1 SV=3 - [PEBP1_MOUSE]	9	10	47	39	2609249	1774528	2970409	3788676	2310058	2508795	1823920	2425384	1429514	2158538	2379907	2.33982e+06	1.73744e+06	2.74017e+06	4.17057e+06	2.3663e+06	2.62804e+06	1.87043e+06	2.42062e+06	1.43358e+06	2.23469e+06
1	Q61024	Asparagine synthetase [glutamine-hydrolyzing] OS=Mus musculus GN=Asns PE=1 SV=3 - [ASNS_MOUSE]	11	27	47	17	645771	803481	621354	816954	768659	721559	866599	763084	931888	512863	745221	579088	786687	573191	899301	787374	755855	888697	761585	934540	530957
1	Q8BMG7	Rab3 GTPase-activating protein non-catalytic subunit OS=Mus musculus GN=Rab3gap2 PE=1 SV=2 - [RBGPR_MOUSE]	6	43	47	5	202631	218664	189404	141871	161827	175106	184611	155886	175183	158430	176361	181707	214094	174723	156171	165767	183429	189319	155580	175682	164020
1	Q8BG32	26S proteasome non-ATPase regulatory subunit 11 OS=Mus musculus GN=Psmd11 PE=1 SV=3 - [PSD11_MOUSE]	13	28	47	23	883256	685166	926974	765239	736309	718537	736921	681218	705789	629164	746857	792050	670845	855122	842374	754237	752689	755712	679879	707798	651362
1	Q9JLI8	Squamous cell carcinoma antigen recognized by T-cells 3 OS=Mus musculus GN=Sart3 PE=1 SV=1 - [SART3_MOUSE]	6	32	47	5	70276	94397	99338	67358	77480	75736	72359	75230	78695	99209	81008	63019.2	92424	91638.1	74147.6	79366.5	79335.8	74204.1	75082.2	78919	102709
1	P27612	Phospholipase A-2-activating protein OS=Mus musculus GN=Plaa PE=1 SV=4 - [PLAP_MOUSE]	16	33	47	22	661374	454956	669222	585832	548938	509370	465255	500268	459037	473284	532754	593080	445447	617349	644883	562304	533581	477119	499285	460343	489982
1	Q3URD3	Sarcolemmal membrane-associated protein OS=Mus musculus GN=Slmap PE=1 SV=2 - [SLMAP_MOUSE]	3	36	47	4	25276	40215	23154	32984	38576	92218	36914	45609	40359	75423	45073	22666	39374.4	21359.3	36308.7	39515.2	96601.2	37855.3	45519.4	40473.9	78084
1	P50580	Proliferation-associated protein 2G4 OS=Mus musculus GN=Pa2g4 PE=1 SV=3 - [PA2G4_MOUSE]	15	26	47	24	1348371	988732	1297863	1218950	1059410	958071	913862	960987	926881	940063	1061319	1.20914e+06	968066	1.19726e+06	1.34182e+06	1.0852e+06	1.00361e+06	937165	959099	929519	973229
1	Q8R550	SH3 domain-containing kinase-binding protein 1 OS=Mus musculus GN=Sh3kbp1 PE=1 SV=1 - [SH3K1_MOUSE]	13	32	47	14	465531	294908	482006	308862	336946	366510	300536	351776	253584	359235	351989	417460	288744	444645	339995	345150	383930	308200	351085	254306	371909
1	Q9D2F7	Nuclear pore membrane glycoprotein 210-like OS=Mus musculus GN=Nup210l PE=1 SV=2 - [P210L_MOUSE]	2	44	47	3	25326	32433	26156	13382	24054	22047	17968	20976	19007	14069	21542	22710.8	31755.1	24128.6	14730.9	24639.7	23094.9	18426.2	20934.8	19061.1	14565.4
1	Q8C9W3	A disintegrin and metalloproteinase with thrombospondin motifs 2 OS=Mus musculus GN=Adamts2 PE=1 SV=2 - [ATS2_MOUSE]	1	36	47	1	8853	8269	9302	14420	8635	8593	10950	9551	5588	8633	9279	7938.83	8096.17	8580.98	15873.5	8845.25	9001.43	11229.2	9532.23	5603.9	8937.58
1	Q9QVP9	Protein-tyrosine kinase 2-beta OS=Mus musculus GN=Ptk2b PE=1 SV=2 - [FAK2_MOUSE]	6	33	47	6	159605	87363	183700	113742	144395	130828	114844	133290	105411	121877	129506	143124	85537	169461	125207	147911	137046	117772	133028	105711	126177
1	Q8VDC0	Probable leucine--tRNA ligase, mitochondrial OS=Mus musculus GN=Lars2 PE=1 SV=1 - [SYLM_MOUSE]	6	34	47	6	56309	105958	75006	50555	46846	67146	55152	64312	97166	73590	69204	50494.5	103743	69192.1	55650.8	47986.6	70337.5	56558.4	64185.6	97442.5	76186.3
1	Q9CZU3	Superkiller viralicidic activity 2-like 2 OS=Mus musculus GN=Skiv2l2 PE=1 SV=1 - [SK2L2_MOUSE]	2	38	47	2	31343	50792	59366	53393	45877	49116	60322	49672	55986	39695	49556	28106.5	49730.4	54764.4	58774.9	46994	51450.5	61860.2	49574.4	56145.3	41095.5
1	Q8CHT0	Delta-1-pyrroline-5-carboxylate dehydrogenase, mitochondrial OS=Mus musculus GN=Aldh4a1 PE=1 SV=3 - [AL4A1_MOUSE]	14	26	47	17	952723	1597732	1098437	949344	953493	1433066	1264121	1614239	2034396	1078411	1297596	854344	1.56434e+06	1.01329e+06	1.04504e+06	976709	1.50118e+06	1.29636e+06	1.61107e+06	2.04019e+06	1.11646e+06
1	P45377	Aldose reductase-related protein 2 OS=Mus musculus GN=Akr1b8 PE=1 SV=2 - [ALD2_MOUSE]	9	22	47	12	1037005	598997	1323628	745939	888773	640478	322351	674517	319414	826178	737728	929923	586477	1.22103e+06	821128	910413	670920	330571	673192	320323	855326
1	Q69ZH9	Rho GTPase-activating protein 23 OS=Mus musculus GN=Arhgap23 PE=1 SV=2 - [RHG23_MOUSE]	1	37	47	2	128626	42954	127247	80007	96710	98603	112839	96712	103774	172310	105978	115344	42056.2	117384	88071.6	99064.7	103290	115716	96522	104069	178389
1	Q8VHK9	ATP-dependent RNA helicase DHX36 OS=Mus musculus GN=Dhx36 PE=1 SV=2 - [DHX36_MOUSE]	1	40	47	1	4515	6005	7157	4410	5123	6273	3486	5973	5289	8592	5682	4048.78	5879.49	6602.24	4854.52	5247.74	6571.16	3574.89	5961.26	5304.05	8895.13
1	A2ASQ1	Agrin OS=Mus musculus GN=Agrn PE=1 SV=1 - [AGRIN_MOUSE]	3	31	47	2	1158	2893	1542	1928	1258	1129	2931	2070	2165	3493	2057	1038.42	2832.53	1422.48	2122.34	1288.63	1182.66	3005.74	2065.93	2171.16	3616.24
1	Q91YM2	Rho GTPase-activating protein 35 OS=Mus musculus GN=Arhgap35 PE=1 SV=3 - [RHG35_MOUSE]	1	42	47	1	8320	9674	12250	9746	11680	11880	13370	9992	10650	12220	10978	7460.87	9471.8	11300.5	10728.4	11964.4	12444.7	13710.9	9972.37	10680.3	12651.1
1	Q6Q899	Probable ATP-dependent RNA helicase DDX58 OS=Mus musculus GN=Ddx58 PE=1 SV=2 - [DDX58_MOUSE]	18	37	46	20	756316	618444	958701	551547	591019	579436	541908	597575	584160	560190	633930	678218	605518	884390	607142	605409	606977	555726	596401	585822	579954
1	Q3ULJ0	Glycerol-3-phosphate dehydrogenase 1-like protein OS=Mus musculus GN=Gpd1l PE=1 SV=2 - [GPD1L_MOUSE]	13	27	46	16	1205569	1601797	1480805	1136369	1182024	1187740	1288013	1187138	1345148	1035780	1265038	1.08108e+06	1.56832e+06	1.36602e+06	1.25091e+06	1.2108e+06	1.24419e+06	1.32086e+06	1.18481e+06	1.34898e+06	1.07232e+06
1	Q3U0V1	Far upstream element-binding protein 2 OS=Mus musculus GN=Khsrp PE=1 SV=2 - [FUBP2_MOUSE]	14	32	46	14	383361	473641	497513	445431	351888	374301	426881	393951	435640	250357	403296	343775	463741	458950	490330	360456	392092	437766	393177	436880	259190
1	Q8VBX6	Multiple PDZ domain protein OS=Mus musculus GN=Mpdz PE=1 SV=2 - [MPDZ_MOUSE]	6	39	46	6	84642	60104	91023	60790	63246	61437	63680	66315	51548	72175	67496	75901.8	58847.7	83967.6	66917.5	64785.9	64357.1	65303.8	66184.7	51694.7	74721.4
1	Q9EQC5	N-terminal kinase-like protein OS=Mus musculus GN=Scyl1 PE=1 SV=1 - [NTKL_MOUSE]	1	29	46	0	0	0	0	0	0	0	0	0	0	0	0	0	0	0	0	0	0	0	0	0	0
1	Q5DTZ0	Protein NYNRIN OS=Mus musculus GN=Nynrin PE=2 SV=2 - [NYNRI_MOUSE]	1	35	46	1	12250	10270	17630	7634	7872	11950	11380	11270	12360	10070	11269	10985.1	10055.3	16263.5	8403.49	8063.67	12518	11670.2	11247.9	12395.2	10425.3
1	Q6A4J8	Ubiquitin carboxyl-terminal hydrolase 7 OS=Mus musculus GN=Usp7 PE=1 SV=1 - [UBP7_MOUSE]	8	40	46	8	239302	299243	323924	396071	320307	289486	312901	291159	302819	213803	298901	214591	292988	298816	435994	328106	303245	320880	290587	303681	221346
1	O35071	Kinesin-like protein KIF1C OS=Mus musculus GN=Kif1c PE=1 SV=2 - [KIF1C_MOUSE]	2	38	46	2	25764	14722	27291	19376	23886	19896	22504	20178	21858	13864	20934	23103.6	14414.3	25175.6	21329.1	24467.6	20841.7	23077.8	20138.4	21920.2	14353.1
1	Q148V7	LisH domain and HEAT repeat-containing protein KIAA1468 OS=Mus musculus GN=Kiaa1468 PE=1 SV=1 - [K1468_MOUSE]	2	36	46	1	58320	24520	68780	48330	57660	51770	58170	49920	50240	32060	49977	52297.8	24007.5	63448.7	53201.6	59063.9	54230.7	59653.3	49821.9	50383	33191.1
1	Q9R0E2	Procollagen-lysine,2-oxoglutarate 5-dioxygenase 1 OS=Mus musculus GN=Plod1 PE=1 SV=1 - [PLOD1_MOUSE]	6	32	46	5	38309	29952	44657	32515	35332	38928	33228	34127	34351	38486	35989	34353.2	29326	41195.5	35792.5	36192.3	40778.3	34075.3	34059.9	34448.8	39843.8
1	Q9R1B9	Slit homolog 2 protein OS=Mus musculus GN=Slit2 PE=2 SV=2 - [SLIT2_MOUSE]	1	35	46	1	6612	8391	10340	8468	8671	61960	10950	12200	14120	118300	26001	5929.24	8215.62	9538.52	9321.56	8882.12	64905	11229.2	12176	14160.2	122474
1	Q8BX02	KN motif and ankyrin repeat domain-containing protein 2 OS=Mus musculus GN=Kank2 PE=1 SV=1 - [KANK2_MOUSE]	11	32	46	11	92865	150945	172006	99285	124624	170734	125069	142877	173422	83060	133489	83275.7	147790	158673	109293	127658	178849	128258	142596	173916	85990.4
1	Q64176	Carboxylesterase 1E OS=Mus musculus GN=Ces1e PE=1 SV=1 - [EST1E_MOUSE]	2	22	46	6	213978	654617	202577	181831	236443	248575	154459	254941	330005	160821	263825	191882	640935	186875	200159	242200	260390	158398	254440	330944	166495
1	Q91YT0	NADH dehydrogenase [ubiquinone] flavoprotein 1, mitochondrial OS=Mus musculus GN=Ndufv1 PE=1 SV=1 - [NDUV1_MOUSE]	13	30	46	16	441352	615769	442148	451288	540503	511326	590968	531800	715537	249141	508983	395778	602898	407876	496777	553663	535630	606037	530755	717573	257931
1	P16381	Putative ATP-dependent RNA helicase Pl10 OS=Mus musculus GN=D1Pas1 PE=1 SV=1 - [DDX3L_MOUSE]	9	32	46	13	338155	365015	452301	356067	346928	410614	462509	429143	455248	340716	395670	303237	357386	417242	391958	355375	430131	474303	428300	456544	352737
1	Q80TM9	Nischarin OS=Mus musculus GN=Nisch PE=1 SV=2 - [NISCH_MOUSE]	9	36	46	10	122755	67582	122527	102949	117765	97887	92063	98393	76654	99054	99763	110079	66169.4	113030	113326	120632	102540	94410.6	98199.7	76872.2	102549
1	P19001	Keratin, type I cytoskeletal 19 OS=Mus musculus GN=Krt19 PE=1 SV=1 - [K1C19_MOUSE]	12	30	46	14	400225	948401	1276216	818711	1027009	1005457	1719292	1034487	1028729	485974	974450	358897	928578	1.17729e+06	901236	1.05201e+06	1.05325e+06	1.76313e+06	1.03245e+06	1.03166e+06	503120
1	Q8R0N6	Hydroxyacid-oxoacid transhydrogenase, mitochondrial OS=Mus musculus GN=Adhfe1 PE=1 SV=2 - [HOT_MOUSE]	11	16	46	26	1027480	1682676	806505	799687	850748	925298	928409	933966	1263691	722836	994130	921382	1.64751e+06	743991	880294	871462	969278	952083	932131	1.26729e+06	748338
1	Q9CSH3	Exosome complex exonuclease RRP44 OS=Mus musculus GN=Dis3 PE=1 SV=4 - [RRP44_MOUSE]	4	31	46	3	59364	59131	73470	80271	64505	63263	63017	59975	72196	66831	66202	53234	57895.1	67775.2	88362.2	66075.6	66269.9	64623.9	59857.2	72401.5	69188.9
1	P45591	Cofilin-2 OS=Mus musculus GN=Cfl2 PE=1 SV=1 - [COF2_MOUSE]	7	14	46	14	1682949	1033599	1522627	1367617	1213905	1291043	1071604	1251188	967287	1787797	1318962	1.50917e+06	1.012e+06	1.4046e+06	1.50547e+06	1.24346e+06	1.35241e+06	1.09893e+06	1.24873e+06	970040	1.85087e+06
1	Q61087	Laminin subunit beta-3 OS=Mus musculus GN=Lamb3 PE=1 SV=2 - [LAMB3_MOUSE]	1	37	46	1	3510	1269	3464	4214	2205	4231	5995	5741	4919	7772	4332	3147.55	1242.48	3195.5	4638.76	2258.69	4432.1	6147.87	5729.72	4933	8046.2
1	Q9JME5	AP-3 complex subunit beta-2 OS=Mus musculus GN=Ap3b2 PE=1 SV=2 - [AP3B2_MOUSE]	1	40	46	1	11600	1042	10640	9048	8996	11870	9502	10500	9101	23700	10600	10402.2	1020.22	9815.27	9960.02	9215.03	12434.2	9744.3	10479.4	9126.9	24536.2
1	Q91VN0	Low-density lipoprotein receptor-related protein 5 OS=Mus musculus GN=Lrp5 PE=1 SV=3 - [LRP5_MOUSE]	1	41	46	1	13810	17840	10560	17470	22380	19190	27550	16850	27300	20050	19300	12384	17467.1	9741.47	19230.9	22924.9	20102.1	28252.5	16816.9	27377.7	20757.4
1	Q62009	Periostin OS=Mus musculus GN=Postn PE=1 SV=2 - [POSTN_MOUSE]	15	33	46	19	722259	629270	1037019	585620	578907	644348	490414	655412	498073	948828	679015	647678	616117	956637	644649	593002	674974	502919	654124	499490	982304
1	P60766	Cell division control protein 42 homolog OS=Mus musculus GN=Cdc42 PE=1 SV=2 - [CDC42_MOUSE]	7	8	46	33	6113949	4627209	5908091	4160946	4540385	4425265	4930955	4630787	4924496	4799302	4906139	5.48262e+06	4.53049e+06	5.45014e+06	4.58036e+06	4.65093e+06	4.6356e+06	5.05669e+06	4.62169e+06	4.93851e+06	4.96863e+06
1	Q9CR92	Coiled-coil domain-containing protein 96 OS=Mus musculus GN=Ccdc96 PE=2 SV=1 - [CCD96_MOUSE]	1	22	46	1	29520	39290	20590	16580	25340	22160	21610	22960	36710	3672	23843	26471.7	38468.8	18994	18251.2	25957	23213.3	22161	22914.9	36814.5	3801.55
1	Q9Z0X1	Apoptosis-inducing factor 1, mitochondrial OS=Mus musculus GN=Aifm1 PE=1 SV=1 - [AIFM1_MOUSE]	11	26	46	16	228054	370127	261214	262097	326583	339471	379994	332696	478596	202840	318167	204505	362391	240967	288516	334535	355606	389684	332042	479958	209996
1	Q8BGC0	HIV Tat-specific factor 1 homolog OS=Mus musculus GN=Htatsf1 PE=1 SV=1 - [HTSF1_MOUSE]	10	35	46	9	194546	401640	419211	271415	229076	349971	298365	400850	387535	361332	331394	174457	393245	386717	298773	234654	366605	305973	400062	388638	374080
1	Q80ZI6	E3 ubiquitin-protein ligase LRSAM1 OS=Mus musculus GN=Lrsam1 PE=1 SV=1 - [LRSM1_MOUSE]	3	29	46	2	16344	12813	16081	14713	14691	14164	13088	16131	16607	9979	14461	14656.3	12545.2	14834.5	16196	15048.7	14837.2	13421.7	16099.3	16654.3	10331.1
1	Q6IRU2	Tropomyosin alpha-4 chain OS=Mus musculus GN=Tpm4 PE=1 SV=3 - [TPM4_MOUSE]	10	25	46	21	2328367	839684	1628057	968771	1329931	1087462	937019	1132616	957424	1606764	1281610	2.08794e+06	822133	1.50186e+06	1.06642e+06	1.36231e+06	1.13915e+06	960913	1.13039e+06	960149	1.66345e+06
1	P30416	Peptidyl-prolyl cis-trans isomerase FKBP4 OS=Mus musculus GN=Fkbp4 PE=1 SV=5 - [FKBP4_MOUSE]	18	32	46	19	785386	766373	867212	1407811	813160	823763	671788	873863	880327	638844	852853	704286	750355	799992	1.54972e+06	832959	862917	688918	872146	882832	661383
1	Q8VCM7	Fibrinogen gamma chain OS=Mus musculus GN=Fgg PE=1 SV=1 - [FIBG_MOUSE]	17	20	46	32	1665472	1760124	2257739	1240619	1885781	2481250	4891366	2599113	2547844	2411440	2374075	1.49349e+06	1.72333e+06	2.08274e+06	1.36567e+06	1.9317e+06	2.59919e+06	5.01609e+06	2.59401e+06	2.55509e+06	2.49652e+06
1	Q01730	Ras suppressor protein 1 OS=Mus musculus GN=Rsu1 PE=1 SV=3 - [RSU1_MOUSE]	10	11	46	29	2907060	1941590	2641621	1882888	2172845	1877348	2122182	1940661	1815961	1639401	2094156	2.60687e+06	1.90101e+06	2.43686e+06	2.07268e+06	2.22575e+06	1.96658e+06	2.1763e+06	1.93685e+06	1.82113e+06	1.69724e+06
1	Q65Z40	Wings apart-like protein homolog OS=Mus musculus GN=Wapl PE=1 SV=2 - [WAPL_MOUSE]	1	29	46	1	1913	1993	3108	2684	1786	1836	2483	2173	1660	1618	2125	1715.46	1951.34	2867.09	2954.54	1829.49	1923.27	2546.32	2168.73	1664.72	1675.08
1	P35564	Calnexin OS=Mus musculus GN=Canx PE=1 SV=1 - [CALX_MOUSE]	19	28	46	32	1078106	1319138	895609	1273093	1289018	1369540	1444107	1368764	1327382	850346	1221510	966780	1.29157e+06	826188	1.40142e+06	1.3204e+06	1.43463e+06	1.48093e+06	1.36607e+06	1.33116e+06	880347
1	Q8K2Z4	Condensin complex subunit 1 OS=Mus musculus GN=Ncapd2 PE=1 SV=2 - [CND1_MOUSE]	1	35	46	0	0	0	0	0	0	0	0	0	0	0	0	0	0	0	0	0	0	0	0	0	0
1	Q9JJ28	Protein flightless-1 homolog OS=Mus musculus GN=Flii PE=1 SV=1 - [FLII_MOUSE]	6	38	46	6	99607	73444	99981	71240	82127	88681	89872	80855	86955	82397	85516	89321.5	71908.9	92231.2	78420.9	84126.6	92896.1	92163.7	80696.1	87202.5	85304
1	P35585	AP-1 complex subunit mu-1 OS=Mus musculus GN=Ap1m1 PE=1 SV=3 - [AP1M1_MOUSE]	9	32	46	12	290391	349659	418445	332833	280763	351184	288571	312489	448601	367567	344050	260405	342351	386010	366382	287599	367876	295929	311875	449878	380535
1	Q99J31	Oligophrenin-1 OS=Mus musculus GN=Ophn1 PE=1 SV=1 - [OPHN1_MOUSE]	3	29	46	3	22489	5722	23186	15887	23694	32381	25398	17992	50839	17633	23522	20166.8	5602.4	21388.8	17488.4	24270.9	33920.1	26045.6	17956.6	50983.7	18255.1
1	Q8CDA1	Phosphatidylinositide phosphatase SAC2 OS=Mus musculus GN=Inpp5f PE=1 SV=1 - [SAC2_MOUSE]	1	38	46	1	8682	3305	8718	14620	5699	19960	75260	17860	35080	2639	19182	7785.49	3235.92	8042.25	16093.7	5837.76	20908.7	77179.1	17824.9	35179.8	2732.11
1	Q9R069	Basal cell adhesion molecule OS=Mus musculus GN=Bcam PE=1 SV=1 - [BCAM_MOUSE]	14	26	45	16	639787	927741	641630	662522	573421	636569	654995	660149	704573	794473	689586	573722	908350	591896	729303	587383	666825	671697	658852	706578	822503
1	P70188	Kinesin-associated protein 3 OS=Mus musculus GN=Kifap3 PE=1 SV=1 - [KIFA3_MOUSE]	1	29	45	0	0	0	0	0	0	0	0	0	0	0	0	0	0	0	0	0	0	0	0	0	0
1	P09041	Phosphoglycerate kinase 2 OS=Mus musculus GN=Pgk2 PE=1 SV=4 - [PGK2_MOUSE]	10	22	45	13	66668	30074	53890	1504853	265399	732906	142545	674885	14126	41289	352663	59783.8	29445.4	49712.9	1.65654e+06	271861	767741	146180	673559	14166.2	42745.7
1	P62983	Ubiquitin-40S ribosomal protein S27a OS=Mus musculus GN=Rps27a PE=1 SV=2 - [RS27A_MOUSE]	10	15	45	30	4547876	3376097	3780843	3281660	3612815	3191277	3398839	3328986	3749583	2453105	3472108	4.07826e+06	3.30553e+06	3.48778e+06	3.61245e+06	3.70078e+06	3.34296e+06	3.48551e+06	3.32244e+06	3.76025e+06	2.53965e+06
1	O09159	Lysosomal alpha-mannosidase OS=Mus musculus GN=Man2b1 PE=1 SV=4 - [MA2B1_MOUSE]	11	31	45	15	511907	458118	490513	532670	428170	628104	748933	658839	543986	321267	532251	459047	448543	452492	586362	438595	657958	768030	657544	545534	332602
1	P12710	Fatty acid-binding protein, liver OS=Mus musculus GN=Fabp1 PE=1 SV=2 - [FABPL_MOUSE]	7	12	45	25	647653	758806	3611809	3889237	1254561	1809071	807259	1771733	870131	229154	1564941	580776	742946	3.33185e+06	4.28126e+06	1.28511e+06	1.89506e+06	827844	1.76825e+06	872607	237239
1	Q9Z0E6	Guanylate-binding protein 1 OS=Mus musculus GN=Gbp2 PE=1 SV=1 - [GBP2_MOUSE]	8	26	45	15	1245599	757731	1177616	866311	976748	824877	788180	838204	635225	849049	895954	1.11698e+06	741893	1.08634e+06	953634	1.00053e+06	864084	808278	836557	637033	879004
1	P97371	Proteasome activator complex subunit 1 OS=Mus musculus GN=Psme1 PE=1 SV=2 - [PSME1_MOUSE]	14	22	45	31	4787918	3103640	4508451	3274268	3666303	3188762	2853111	3258409	2992234	2343769	3397687	4.29351e+06	3.03877e+06	4.15899e+06	3.60431e+06	3.75557e+06	3.34033e+06	2.92586e+06	3.25201e+06	3.00075e+06	2.42646e+06
1	Q8BYC6	Serine/threonine-protein kinase TAO3 OS=Mus musculus GN=Taok3 PE=1 SV=2 - [TAOK3_MOUSE]	3	36	45	3	15860	14495	18723	13633	18292	20697	12999	13783	20285	15823	16459	14222.3	14192	17271.7	15007.2	18737.4	21680.7	13330.5	13755.9	20342.7	16381.3
1	Q9EPU4	Cleavage and polyadenylation specificity factor subunit 1 OS=Mus musculus GN=Cpsf1 PE=1 SV=1 - [CPSF1_MOUSE]	1	33	45	2	46317	70950	59820	64260	70250	60810	87500	60680	62840	63300	64673	41534.3	69467	55183.2	70737.3	71960.4	63700.3	89731.2	60560.8	63018.8	65533.3
1	Q9ERK4	Exportin-2 OS=Mus musculus GN=Cse1l PE=1 SV=1 - [XPO2_MOUSE]	13	30	45	15	471158	241213	560839	572966	391257	381329	325388	399932	382299	381055	410744	422506	236171	517367	630720	400783	399454	333685	399146	383387	394499
1	Q07076	Annexin A7 OS=Mus musculus GN=Anxa7 PE=1 SV=2 - [ANXA7_MOUSE]	14	31	45	20	1151179	961152	1110375	1022261	1144007	1152686	1269833	1185147	917193	1403416	1131725	1.03231e+06	941062	1.02431e+06	1.1253e+06	1.17186e+06	1.20747e+06	1.30221e+06	1.18282e+06	919803	1.45293e+06
1	Q66T02	Pleckstrin homology domain-containing family G member 5 OS=Mus musculus GN=Plekhg5 PE=1 SV=1 - [PKHG5_MOUSE]	1	32	45	1	2585	2785	2531	3326	1728	3017	2492	2307	2364	2522	2566	2318.07	2726.79	2334.82	3661.25	1770.07	3160.4	2555.54	2302.47	2370.73	2610.98
1	Q80YV4	Pantothenate kinase 4 OS=Mus musculus GN=Pank4 PE=1 SV=2 - [PANK4_MOUSE]	6	34	45	6	109831	74991	96195	98378	124927	105309	131063	111182	110535	102250	106466	98489.8	73423.6	88738.7	108294	127969	110314	134405	110964	110850	105857
1	Q80U87	Ubiquitin carboxyl-terminal hydrolase 8 OS=Mus musculus GN=Usp8 PE=1 SV=2 - [UBP8_MOUSE]	2	36	45	3	14150	12190	17399	14641	11839	12713	12414	13151	10611	12098	13121	12688.9	11935.2	16050.4	16116.8	12127.3	13317.3	12730.6	13125.2	10641.2	12524.8
1	Q9D6Y9	1,4-alpha-glucan-branching enzyme OS=Mus musculus GN=Gbe1 PE=1 SV=1 - [GLGB_MOUSE]	15	29	45	21	1225590	1683255	1197130	1076828	1132468	1110286	1285874	1139168	1399358	793740	1204370	1.09903e+06	1.64807e+06	1.10434e+06	1.18537e+06	1.16004e+06	1.16306e+06	1.31866e+06	1.13693e+06	1.40334e+06	821744
1	Q6PHZ2	Calcium/calmodulin-dependent protein kinase type II subunit delta OS=Mus musculus GN=Camk2d PE=1 SV=1 - [KCC2D_MOUSE]	12	22	45	19	541286	496479	633480	520217	573660	504288	473451	493278	546601	407392	519013	485392	486102	584377	572654	587627	528257	485524	492309	548157	421765
1	Q6PAV2	Probable E3 ubiquitin-protein ligase HERC4 OS=Mus musculus GN=Herc4 PE=1 SV=2 - [HERC4_MOUSE]	6	31	45	7	72329	44894	79806	54120	64757	52693	43866	54447	40415	36529	54386	64860.2	43955.6	73620.1	59575.2	66333.7	55197.5	44984.6	54340	40530	37817.8
1	Q8BTI9	Phosphatidylinositol 4,5-bisphosphate 3-kinase catalytic subunit beta isoform OS=Mus musculus GN=Pik3cb PE=1 SV=2 - [PK3CB_MOUSE]	4	39	45	4	69232	65257	77700	61611	69214	66796	55836	61828	74016	46137	64763	62083	63893	71677.3	67821.3	70899.2	69970.9	57259.8	61706.5	74226.6	47764.8
1	Q8VIJ6	Splicing factor, proline- and glutamine-rich OS=Mus musculus GN=Sfpq PE=1 SV=1 - [SFPQ_MOUSE]	11	33	45	12	386112	491907	571690	587217	466127	465044	564390	456083	507421	420098	491609	346242	481625	527377	646407	477476	487148	578782	455187	508865	434919
1	P63005	Platelet-activating factor acetylhydrolase IB subunit alpha OS=Mus musculus GN=Pafah1b1 PE=1 SV=2 - [LIS1_MOUSE]	13	18	45	32	2187451	1422900	1899696	1849874	1781214	1522998	1522574	1515372	1347951	1195415	1624545	1.96157e+06	1.39316e+06	1.75245e+06	2.03634e+06	1.82458e+06	1.59539e+06	1.5614e+06	1.51239e+06	1.35179e+06	1.23759e+06
1	Q3U0S6	Ras-interacting protein 1 OS=Mus musculus GN=Rasip1 PE=1 SV=3 - [RAIN_MOUSE]	2	33	45	2	3863	5123	5853	4037	4333	4724	6064	5048	6265	4340	4965	3464.1	5015.92	5399.32	4443.92	4438.5	4948.53	6218.63	5038.08	6282.83	4493.12
1	Q80T79	CUB and sushi domain-containing protein 3 OS=Mus musculus GN=Csmd3 PE=1 SV=3 - [CSMD3_MOUSE]	1	33	45	1	1	1	1	1	1	9694	1276	1	1926	16290	2919	0.896739	0.979098	0.922488	1.1008	1.02435	10154.8	1308.54	0.998035	1931.48	16864.7
1	Q5SUR0	Phosphoribosylformylglycinamidine synthase OS=Mus musculus GN=Pfas PE=1 SV=1 - [PUR4_MOUSE]	10	33	45	11	168337	159035	153803	176742	134583	166479	141601	150271	160908	135443	154720	150954	155711	141881	194557	137860	174392	145212	149976	161366	140222
1	Q91W89	Alpha-mannosidase 2C1 OS=Mus musculus GN=Man2c1 PE=1 SV=1 - [MA2C1_MOUSE]	13	29	45	17	184293	148397	190635	175036	181190	167521	165650	167841	163602	165158	170932	165263	145295	175858	192679	185602	175483	169874	167511	164068	170985
1	Q8BHG1	Nardilysin OS=Mus musculus GN=Nrdc PE=1 SV=1 - [NRDC_MOUSE]	15	35	45	20	559988	310702	553675	466529	403090	429380	298108	401504	332582	500153	425571	502163	304208	510758	513554	412904	449789	305710	400715	333528	517799
1	Q9ES00	Ubiquitin conjugation factor E4 B OS=Mus musculus GN=Ube4b PE=1 SV=3 - [UBE4B_MOUSE]	5	35	45	4	16999	10090	12597	14688	15096	15003	18474	10924	9524	13313	13671	15243.7	9879.1	11620.6	16168.5	15463.6	15716.1	18945.1	10902.5	9551.1	13782.7
1	Q9CY58	Plasminogen activator inhibitor 1 RNA-binding protein OS=Mus musculus GN=Serbp1 PE=1 SV=2 - [PAIRB_MOUSE]	13	27	45	15	1652922	1512338	1977049	1483119	1384644	1343577	1326055	1392368	1197556	1374729	1464436	1.48224e+06	1.48073e+06	1.8238e+06	1.63261e+06	1.41836e+06	1.40744e+06	1.35987e+06	1.38963e+06	1.20096e+06	1.42323e+06
1	P62702	40S ribosomal protein S4, X isoform OS=Mus musculus GN=Rps4x PE=1 SV=2 - [RS4X_MOUSE]	13	21	45	28	2065780	2004467	2696055	1800432	1966582	2000417	1813112	2025103	2016610	1626850	2001541	1.85247e+06	1.96257e+06	2.48708e+06	1.98191e+06	2.01446e+06	2.0955e+06	1.85935e+06	2.02112e+06	2.02235e+06	1.68425e+06
1	P97434	Myosin phosphatase Rho-interacting protein OS=Mus musculus GN=Mprip PE=1 SV=2 - [MPRIP_MOUSE]	5	40	45	5	19698	19366	29288	26645	20566	25689	23343	21575	24445	19328	22994	17664	18961.2	27017.8	29330.8	21066.7	26910	23938.2	21532.6	24514.6	20009.9
1	O88572	Low-density lipoprotein receptor-related protein 6 OS=Mus musculus GN=Lrp6 PE=1 SV=1 - [LRP6_MOUSE]	1	36	45	0	0	0	0	0	0	0	0	0	0	0	0	0	0	0	0	0	0	0	0	0	0
1	P84091	AP-2 complex subunit mu OS=Mus musculus GN=Ap2m1 PE=1 SV=1 - [AP2M1_MOUSE]	12	31	45	16	790006	741555	978030	715739	864823	739571	864174	749668	823220	702121	796891	708429	726055	902221	787884	885880	774723	886210	748195	825563	726892
1	Q9Z0H8	CAP-Gly domain-containing linker protein 2 OS=Mus musculus GN=Clip2 PE=1 SV=2 - [CLIP2_MOUSE]	3	37	45	3	6428	12527	9862	10205	9289	18409	13208	13681	20041	25787	13944	5764.24	12265.2	9097.57	11233.6	9515.17	19284	13544.8	13654.1	20098	26696.8
1	P48025	Tyrosine-protein kinase SYK OS=Mus musculus GN=Syk PE=1 SV=2 - [KSYK_MOUSE]	4	23	45	4	39886	25602	48293	28576	30139	34235	25907	32619	30762	26007	32202	35767.3	25066.9	44549.7	31456.4	30872.8	35862.2	26567.6	32554.9	30849.5	26924.6
1	Q8CI75	DIS3-like exonuclease 2 OS=Mus musculus GN=Dis3l2 PE=1 SV=1 - [DI3L2_MOUSE]	8	35	45	8	156896	96866	167781	138889	136292	126966	116215	123469	141229	106863	131147	140695	94841.4	154776	152889	139610	133001	119178	123226	141631	110633
1	P35235	Tyrosine-protein phosphatase non-receptor type 11 OS=Mus musculus GN=Ptpn11 PE=1 SV=2 - [PTN11_MOUSE]	17	37	45	21	1433136	662700	1192658	894897	1015405	1211699	1079125	1386201	1198761	1569763	1164434	1.28515e+06	648849	1.10021e+06	985101	1.04013e+06	1.26929e+06	1.10664e+06	1.38348e+06	1.20217e+06	1.62515e+06
1	Q80TL7	Protein MON2 homolog OS=Mus musculus GN=Mon2 PE=1 SV=2 - [MON2_MOUSE]	3	36	45	2	85517	13495	32981	134318	61874	101331	206555	89960	187409	28443	94188	76686.4	13212.9	30424.6	147857	63380.5	106147	211822	89783.2	187942	29446.5
1	Q5SS00	DBF4-type zinc finger-containing protein 2 homolog OS=Mus musculus GN=Zdbf2 PE=2 SV=1 - [ZDBF2_MOUSE]	1	36	44	1	1510	4670	4408	2638	2809	3687	3880	3713	4658	7622	3960	1354.08	4572.39	4066.33	2903.91	2877.39	3862.25	3978.94	3705.7	4671.26	7890.91
1	Q9QXG4	Acetyl-coenzyme A synthetase, cytoplasmic OS=Mus musculus GN=Acss2 PE=1 SV=2 - [ACSA_MOUSE]	8	29	44	14	427279	568790	590621	258047	251227	339643	208323	342557	518573	213166	371823	383158	556901	544841	284058	257344	355786	213635	341884	520049	220687
1	Q80TH2	Protein LAP2 OS=Mus musculus GN=Erbb2ip PE=1 SV=3 - [LAP2_MOUSE]	2	39	44	1	8258	4709	6622	5440	7476	8801	10280	8364	15920	8936	8481	7405.27	4610.57	6108.71	5988.34	7658.03	9219.32	10542.1	8347.57	15965.3	9251.27
1	Q8CGU1	Calcium-binding and coiled-coil domain-containing protein 1 OS=Mus musculus GN=Calcoco1 PE=1 SV=2 - [CACO1_MOUSE]	5	25	44	4	29524	18028	29385	30292	32872	24755	22570	23660	20128	20787	25200	26475.3	17651.2	27107.3	33345.4	33672.4	25931.6	23145.5	23613.5	20185.3	21520.4
1	Q5DTT1	Protein KIAA2022 OS=Mus musculus GN=Kiaa2022 PE=2 SV=3 - [K2022_MOUSE]	1	34	44	1	7091	12840	5855	4415	6662	11300	7201	7925	11710	8115	8311	6358.78	12571.6	5401.17	4860.02	6824.21	11837.1	7384.62	7909.43	11743.3	8401.3
1	Q9D5V6	Synapse-associated protein 1 OS=Mus musculus GN=Syap1 PE=1 SV=1 - [SYAP1_MOUSE]	19	29	44	24	1267538	904263	931806	819627	905260	834822	881838	855418	651139	940583	899229	1.13665e+06	885363	859580	902244	927301	874502	904324	853737	652992	973768
1	Q9JHU2	Palmdelphin OS=Mus musculus GN=Palmd PE=1 SV=1 - [PALMD_MOUSE]	15	27	44	17	1139763	515380	1169425	871898	917059	741446	615069	723109	357167	1044746	809506	1.02207e+06	504608	1.07878e+06	959784	939388	776687	630753	721688	358183	1.08161e+06
1	Q06890	Clusterin OS=Mus musculus GN=Clu PE=1 SV=1 - [CLUS_MOUSE]	15	21	44	23	1020655	1817067	2068550	1937645	1190231	3032688	1991227	3183045	1589887	2075160	1990616	915261	1.77909e+06	1.90821e+06	2.13296e+06	1.21921e+06	3.17683e+06	2.042e+06	3.17679e+06	1.59441e+06	2.14837e+06
1	Q99JY9	Actin-related protein 3 OS=Mus musculus GN=Actr3 PE=1 SV=3 - [ARP3_MOUSE]	16	22	44	31	1726886	987135	1791265	1067963	1079789	1131270	956151	1159278	955144	1213555	1206844	1.54857e+06	966502	1.65242e+06	1.17561e+06	1.10608e+06	1.18504e+06	980532	1.157e+06	957862	1.25637e+06
1	P29351	Tyrosine-protein phosphatase non-receptor type 6 OS=Mus musculus GN=Ptpn6 PE=1 SV=2 - [PTN6_MOUSE]	11	28	44	12	515494	315688	550794	248247	248764	358099	231151	374386	345364	388846	357683	462264	309090	508101	273270	254821	375120	237045	373650	346347	402565
1	Q9QYB5	Gamma-adducin OS=Mus musculus GN=Add3 PE=1 SV=2 - [ADDG_MOUSE]	9	29	44	14	319265	390247	335066	324216	319581	309503	394010	307522	412304	249069	336078	286297	382090	309094	356896	327362	324214	404057	306918	413477	257856
1	Q4JK59	Methylcytosine dioxygenase TET2 OS=Mus musculus GN=Tet2 PE=1 SV=3 - [TET2_MOUSE]	1	37	44	1	289000	178900	74030	232500	239200	215100	212400	215100	199900	61650	191778	259158	175161	68291.8	255936	245024	225324	217816	214677	200469	63825.1
1	Q64430	Copper-transporting ATPase 1 OS=Mus musculus GN=Atp7a PE=1 SV=3 - [ATP7A_MOUSE]	1	34	44	1	1203	1151	2392	1692	1687	1776	2847	3017	2031	1244	1904	1078.78	1126.94	2206.59	1862.55	1728.08	1860.41	2919.6	3011.07	2036.78	1287.89
1	Q62465	Synaptic vesicle membrane protein VAT-1 homolog OS=Mus musculus GN=Vat1 PE=1 SV=3 - [VAT1_MOUSE]	11	19	44	26	660910	405447	521114	550153	521123	562447	661406	559719	541803	576095	556022	592664	396973	480721	605607	533811	589180	678272	558619	543345	596420
1	Q99KP3	Lambda-crystallin homolog OS=Mus musculus GN=Cryl1 PE=1 SV=3 - [CRYL1_MOUSE]	8	21	44	11	425324	421442	420260	467633	344709	429131	481452	444127	605875	313156	435311	381405	412633	387685	514770	353102	449528	493729	443254	607599	324204
1	Q9Z1J3	Cysteine desulfurase, mitochondrial OS=Mus musculus GN=Nfs1 PE=1 SV=3 - [NFS1_MOUSE]	6	23	44	8	157571	137647	143813	126849	137895	136914	127050	135682	117280	107494	132819	141300	134770	132666	139635	141252	143422	130290	135415	117614	111286
1	P61164	Alpha-centractin OS=Mus musculus GN=Actr1a PE=1 SV=1 - [ACTZ_MOUSE]	3	25	44	4	608638	435392	756541	547677	618102	531633	536099	574552	479531	523434	561160	545790	426292	697900	602882	633152	556902	549769	573423	480896	541901
1	Q9ESZ8	General transcription factor II-I OS=Mus musculus GN=Gtf2i PE=1 SV=3 - [GTF2I_MOUSE]	3	36	44	3	36238	63786	53646	50668	40428	48426	58277	47045	64688	29980	49318	32496	62452.8	49487.8	55775.2	41412.3	50727.7	59763	46952.6	64872.1	31037.7
1	Q9DBP5	UMP-CMP kinase OS=Mus musculus GN=Cmpk1 PE=1 SV=1 - [KCY_MOUSE]	11	16	44	32	3233145	2457880	3980777	1947239	2190313	2407579	1862602	2297681	1898824	2931807	2520785	2.89929e+06	2.40651e+06	3.67222e+06	2.14352e+06	2.24364e+06	2.52201e+06	1.9101e+06	2.29317e+06	1.90423e+06	3.03524e+06
1	Q9JIX8	Apoptotic chromatin condensation inducer in the nucleus OS=Mus musculus GN=Acin1 PE=1 SV=3 - [ACINU_MOUSE]	2	36	44	1	5104	10270	10530	9659	8424	8116	9821	8675	11120	8525	9024	4576.96	10055.3	9713.8	10632.6	8629.11	8501.76	10071.4	8657.95	11151.6	8825.77
1	P60882	Multiple epidermal growth factor-like domains protein 8 OS=Mus musculus GN=Megf8 PE=1 SV=2 - [MEGF8_MOUSE]	1	30	44	1	1	1	901	1	1	1320	727	846	878	1	468	0.896739	0.979098	831.161	1.1008	1.02435	1382.74	745.538	844.338	880.499	1.03528
1	Q99MR6	Serrate RNA effector molecule homolog OS=Mus musculus GN=Srrt PE=1 SV=1 - [SRRT_MOUSE]	5	29	44	5	40181	58437	69106	56659	50599	54443	73016	55029	65333	51869	57467	36031.9	57215.6	63749.4	62370.1	51831	57030.7	74877.9	54920.9	65518.9	53699
1	Q9WV02	RNA-binding motif protein, X chromosome OS=Mus musculus GN=Rbmx PE=1 SV=1 - [RBMX_MOUSE]	5	26	44	6	99981	293310	216383	169266	136929	198010	269040	190560	271260	154919	199966	89656.9	287179	199611	186328	140263	207422	275900	190186	272032	160385
1	Q7TNP2	Serine/threonine-protein phosphatase 2A 65 kDa regulatory subunit A beta isoform OS=Mus musculus GN=Ppp2r1b PE=1 SV=2 - [2AAB_MOUSE]	9	29	44	14	625455	496719	540928	515050	519552	435962	494857	463865	463619	364110	492012	560870	486337	498999	566966	532202	456684	507476	462954	464938	376956
1	Q80T14	Extracellular matrix protein FRAS1 OS=Mus musculus GN=Fras1 PE=1 SV=2 - [FRAS1_MOUSE]	2	39	44	2	1104	2	934	1466	1733	3096	1037	3503	11701	1404	2598	990	1.9582	861.603	1613.77	1775.2	3243.15	1063.44	3496.12	11734.3	1453.53
1	Q9WTM5	RuvB-like 2 OS=Mus musculus GN=Ruvbl2 PE=1 SV=3 - [RUVB2_MOUSE]	9	25	44	14	313640	504264	469455	541161	419276	416896	449058	420741	402762	394943	433220	281253	493724	433066	595709	429485	436711	460509	419914	403908	408877
1	E9PVB3	Coiled-coil domain-containing protein 175 OS=Mus musculus GN=Ccdc175 PE=4 SV=1 - [CC175_MOUSE]	1	35	44	1	16310	10120	9964	27760	26170	19890	44330	18310	26590	11260	21070	14625.8	9908.48	9191.67	30558.2	26807.2	20835.4	45460.4	18274	26665.7	11657.3
1	P57776	Elongation factor 1-delta OS=Mus musculus GN=Eef1d PE=1 SV=3 - [EF1D_MOUSE]	11	22	44	21	2161736	1706217	2352662	1662391	1725930	1663808	1549778	1642158	1427235	1883045	1777496	1.93851e+06	1.67055e+06	2.1703e+06	1.82996e+06	1.76795e+06	1.74289e+06	1.5893e+06	1.63893e+06	1.4313e+06	1.94948e+06
1	Q4KMM3	Oxidation resistance protein 1 OS=Mus musculus GN=Oxr1 PE=1 SV=3 - [OXR1_MOUSE]	14	31	44	14	357679	252865	352689	290205	302726	264405	248151	262787	217413	253979	280290	320745	247580	325351	319457	310097	276972	254479	262271	218032	262940
1	P97449	Aminopeptidase N OS=Mus musculus GN=Anpep PE=1 SV=4 - [AMPN_MOUSE]	16	31	44	16	184430	195681	236260	166686	175153	175529	195109	173366	223472	119385	184507	165386	191591	217947	183488	179418	183872	200084	173025	224108	123597
1	CONT_068	gi 1082558|pir||S41161 keratin 9, cytoskeletal [Homo sapiens].	12	22	44	15	314236	1071304	504423	625047	762504	570730	617652	612387	429221	1009759	651726	281788	1.04891e+06	465324	688051	781069	597857	633402	611184	430443	1.04538e+06
1	Q80TR8	Protein VPRBP OS=Mus musculus GN=Vprbp PE=1 SV=4 - [VPRBP_MOUSE]	1	36	44	1	6324	8314	13860	9784	8851	9483	8949	9230	7300	11270	9337	5670.98	8140.22	12785.7	10770.2	9066.5	9933.73	9177.2	9211.86	7320.78	11667.6
1	Q8R2G6	Coiled-coil domain-containing protein 80 OS=Mus musculus GN=Ccdc80 PE=1 SV=2 - [CCD80_MOUSE]	2	28	44	1	7068	7932	6710	4012	7100	6737	7438	7351	6450	7022	6782	6338.15	7766.21	6189.89	4416.4	7272.87	7057.21	7627.67	7336.56	6468.36	7269.74
1	Q9JMB7	Piwi-like protein 1 OS=Mus musculus GN=Piwil1 PE=1 SV=1 - [PIWL1_MOUSE]	2	29	44	1	1493	3892	5372	417000	137100	39880	5799	27380	7521	2753	64819	1338.83	3810.65	4955.6	459033	140438	41775.5	5946.87	27326.2	7542.4	2850.13
1	E9Q634	Unconventional myosin-Ie OS=Mus musculus GN=Myo1e PE=1 SV=1 - [MYO1E_MOUSE]	1	30	44	1	1316	1	2213	1465	1	1	1	1273	1	1209	748	1180.11	0.979098	2041.47	1612.67	1.02435	1.04753	1.0255	1270.5	1.00285	1251.65
1	Q3B7Z2	Oxysterol-binding protein 1 OS=Mus musculus GN=Osbp PE=1 SV=3 - [OSBP1_MOUSE]	10	35	44	10	277858	233500	374400	251316	213902	262926	323341	256144	348520	208220	275013	249166	228619	345379	276648	219110	275423	331586	255641	349512	215566
1	Q8BYW1	Rho GTPase-activating protein 25 OS=Mus musculus GN=Arhgap25 PE=1 SV=2 - [RHG25_MOUSE]	8	32	44	8	240571	104644	206876	77340	98788	111057	81732	123995	88584	211581	134517	215729	102457	190841	85135.7	101193	116336	83816.1	123751	88836.1	219046
1	P21180	Complement C2 OS=Mus musculus GN=C2 PE=1 SV=2 - [CO2_MOUSE]	8	26	43	9	273052	653958	347381	314637	318414	371327	466204	367391	586126	282012	398050	244856	640289	320455	346352	326167	388976	478092	366669	587794	291962
1	P28481	Collagen alpha-1(II) chain OS=Mus musculus GN=Col2a1 PE=1 SV=2 - [CO2A1_MOUSE]	2	33	43	2	5402	5603	3580	5288	4583	8675	5732	7811	17153	3811	6764	4844.18	5485.89	3302.51	5821.02	4694.59	9087.33	5878.16	7795.65	17201.8	3945.46
1	Q80W00	Serine/threonine-protein phosphatase 1 regulatory subunit 10 OS=Mus musculus GN=Ppp1r10 PE=1 SV=1 - [PP1RA_MOUSE]	1	34	43	1	12670	2858	4264	7191	15750	6699	15090	5556	17370	2380	8983	11361.7	2798.26	3933.49	7915.84	16133.5	7017.41	15474.8	5545.08	17419.4	2463.97
1	Q8CDM4	Coiled-coil domain-containing protein 73 OS=Mus musculus GN=Ccdc73 PE=2 SV=2 - [CCD73_MOUSE]	1	31	43	2	21169	27250	19174	26755	31478	35014	35653	37183	73570	16952	32420	18983.1	26680.4	17687.8	29451.9	32244.4	36678.2	36562.1	37109.9	73779.4	17550.1
1	Q8BUK6	Protein Hook homolog 3 OS=Mus musculus GN=Hook3 PE=1 SV=2 - [HOOK3_MOUSE]	13	33	43	14	265389	213912	256881	208827	231748	246077	284036	237933	259374	176515	238069	237985	209441	236970	229876	237391	257773	291279	237465	260112	182743
1	P27641	X-ray repair cross-complementing protein 5 OS=Mus musculus GN=Xrcc5 PE=1 SV=4 - [XRCC5_MOUSE]	1	32	43	1	1175	1	1744	1028	1331	1189	2910	1494	2167	1188	1423	1053.67	0.979098	1608.82	1131.62	1363.41	1245.51	2984.2	1491.06	2173.17	1229.91
1	P84084	ADP-ribosylation factor 5 OS=Mus musculus GN=Arf5 PE=1 SV=2 - [ARF5_MOUSE]	3	11	43	5	156553	180201	179517	130041	116172	154064	190599	161461	176600	144753	158996	140387	176435	165602	143149	119001	161387	195459	161144	177103	149860
1	Q6PDG5	SWI/SNF complex subunit SMARCC2 OS=Mus musculus GN=Smarcc2 PE=1 SV=2 - [SMRC2_MOUSE]	11	33	43	10	124809	129538	162004	154144	151900	149950	177429	150823	152035	124675	147731	111921	126830	149447	169681	155598	157077	181953	150527	152468	129074
1	Q9D4H8	Cullin-2 OS=Mus musculus GN=Cul2 PE=1 SV=2 - [CUL2_MOUSE]	5	32	43	6	125623	104902	130280	101749	112624	98833	113712	101424	116838	70513	107650	112651	102709	120182	112005	115366	103531	116612	101225	117171	73000.8
1	Q99JY0	Trifunctional enzyme subunit beta, mitochondrial OS=Mus musculus GN=Hadhb PE=1 SV=1 - [ECHB_MOUSE]	12	25	43	22	2184544	2331817	1742266	1790430	2152456	1918663	2263258	1990774	2247792	1112168	1973417	1.95897e+06	2.28308e+06	1.60722e+06	1.9709e+06	2.20486e+06	2.00986e+06	2.32097e+06	1.98686e+06	2.25419e+06	1.15141e+06
1	Q61543	Golgi apparatus protein 1 OS=Mus musculus GN=Glg1 PE=1 SV=1 - [GSLG1_MOUSE]	2	36	43	1	5558	5823	7759	7417	7696	9192	9871	8819	10780	11120	8404	4984.08	5701.29	7157.58	8164.62	7883.38	9628.9	10122.7	8801.67	10810.7	11512.3
1	P28650	Adenylosuccinate synthetase isozyme 1 OS=Mus musculus GN=Adssl1 PE=1 SV=2 - [PURA1_MOUSE]	6	22	43	10	141037	92196	147511	115757	104788	115255	115330	110566	102522	87239	113220	126473	90269	136077	127425	107339	120733	118271	110349	102814	90316.9
1	Q8K4Q0	Regulatory-associated protein of mTOR OS=Mus musculus GN=Rptor PE=1 SV=1 - [RPTOR_MOUSE]	3	28	43	3	45218	46477	44416	38408	44312	39555	48529	37712	42196	29909	41673	40548.8	45505.6	40973.2	42279.5	45390.9	41435.1	49766.5	37637.9	42316.1	30964.2
1	P97310	DNA replication licensing factor MCM2 OS=Mus musculus GN=Mcm2 PE=1 SV=3 - [MCM2_MOUSE]	2	37	43	1	60600	39970	101300	51480	97990	49560	46250	43400	34390	13370	53831	54342.4	39134.6	93448	56669.1	100376	51915.6	47429.4	43314.7	34487.9	13841.7
1	Q923T9	Calcium/calmodulin-dependent protein kinase type II subunit gamma OS=Mus musculus GN=Camk2g PE=1 SV=1 - [KCC2G_MOUSE]	2	22	43	1	2264	2332	4050	3082	2369	2663	1877	2679	2905	890	2511	2030.22	2283.26	3736.08	3392.66	2426.68	2789.57	1924.86	2673.74	2913.27	921.4
1	Q9Z1N9	Protein unc-13 homolog B OS=Mus musculus GN=Unc13b PE=1 SV=2 - [UN13B_MOUSE]	1	38	43	1	109600	170500	119100	110600	74070	127200	160600	136500	201800	59910	126988	98282.6	166936	109868	121748	75873.5	133246	164695	136232	202374	62023.7
1	P54775	26S protease regulatory subunit 6B OS=Mus musculus GN=Psmc4 PE=1 SV=2 - [PRS6B_MOUSE]	18	26	43	25	1702134	1165570	1791545	1424450	1459933	1488691	1490185	1543334	1546274	1474575	1508669	1.52637e+06	1.14121e+06	1.65268e+06	1.56803e+06	1.49548e+06	1.55945e+06	1.52818e+06	1.5403e+06	1.55067e+06	1.5266e+06
1	Q8CIN4	Serine/threonine-protein kinase PAK 2 OS=Mus musculus GN=Pak2 PE=1 SV=1 - [PAK2_MOUSE]	20	25	43	25	1511021	1166674	1629574	962495	1052578	1106653	1059807	1106499	1089807	987576	1167268	1.35499e+06	1.14229e+06	1.50326e+06	1.05951e+06	1.07821e+06	1.15925e+06	1.08683e+06	1.10432e+06	1.09291e+06	1.02242e+06
1	Q01768	Nucleoside diphosphate kinase B OS=Mus musculus GN=Nme2 PE=1 SV=1 - [NDKB_MOUSE]	6	10	43	8	1503710	1101500	2040950	891630	1424910	1475880	948310	1737290	1113240	1140090	1337751	1.34844e+06	1.07848e+06	1.88275e+06	981505	1.4596e+06	1.54603e+06	972491	1.73388e+06	1.11641e+06	1.18031e+06
1	Q8K441	ATP-binding cassette sub-family A member 6 OS=Mus musculus GN=Abca6 PE=1 SV=2 - [ABCA6_MOUSE]	4	33	43	3	8948	8884	14941	8606	13317	11592	10536	10346	14632	10127	11193	8024.02	8698.31	13782.9	9473.47	13641.2	12143	10804.7	10325.7	14673.6	10484.3
1	Q9EPU0	Regulator of nonsense transcripts 1 OS=Mus musculus GN=Upf1 PE=1 SV=2 - [RENT1_MOUSE]	11	41	43	12	243760	197529	269345	243824	272933	418812	472217	604716	512120	668506	390376	218589	193400	248467	268401	279578	438718	484258	603528	513577	692092
1	P47934	Carnitine O-acetyltransferase OS=Mus musculus GN=Crat PE=1 SV=3 - [CACP_MOUSE]	14	28	43	21	1696000	2415533	1115795	1260530	1313701	1304281	1291062	1377653	1733072	934596	1444222	1.52087e+06	2.36504e+06	1.02931e+06	1.38759e+06	1.34569e+06	1.36627e+06	1.32398e+06	1.37495e+06	1.738e+06	967569
1	Q3TDD9	Protein phosphatase 1 regulatory subunit 21 OS=Mus musculus GN=Ppp1r21 PE=1 SV=2 - [PPR21_MOUSE]	10	34	43	10	54175	44564	65327	56317	55187	53216	58399	54781	53584	47558	54311	48580.8	43632.5	60263.4	61993.6	56530.7	55745.4	59888.1	54673.4	53736.5	49235.9
1	Q8BP86	snRNA-activating protein complex subunit 4 OS=Mus musculus GN=Snapc4 PE=1 SV=2 - [SNPC4_MOUSE]	2	30	43	3	19410	16248	12759	17625	16422	20543	17433	17369	15847	40355	19401	17405.7	15908.4	11770	19401.6	16821.8	21519.4	17877.5	17334.9	15892.1	41778.8
1	A2RT67	DENN domain-containing protein 3 OS=Mus musculus GN=Dennd3 PE=1 SV=2 - [DEND3_MOUSE]	1	38	43	1	113600	108900	111500	96420	94530	95550	69230	92280	49910	90920	92284	101870	106624	102857	106139	96831.6	100092	70995.3	92098.7	50052	94127.7
1	Q9Z204	Heterogeneous nuclear ribonucleoproteins C1/C2 OS=Mus musculus GN=Hnrnpc PE=1 SV=1 - [HNRPC_MOUSE]	9	29	43	15	248939	1166836	690228	622538	627364	673226	855404	706912	1004855	703984	730029	223233	1.14245e+06	636727	685289	642639	705225	877216	705523	1.00771e+06	728821
1	Q91VS8	FERM, RhoGEF and pleckstrin domain-containing protein 2 OS=Mus musculus GN=Farp2 PE=1 SV=2 - [FARP2_MOUSE]	1	39	43	1	2677	1110	1859	1207	1629	1286	1258	1600	2942	1	1557	2400.57	1086.8	1714.9	1328.66	1668.66	1347.12	1290.08	1596.86	2950.37	1.03528
1	P51125	Calpastatin OS=Mus musculus GN=Cast PE=1 SV=2 - [ICAL_MOUSE]	23	32	43	24	1736812	1480758	2102759	1212505	1141576	1260955	1326461	1379989	1235783	1733265	1461086	1.55747e+06	1.44981e+06	1.93977e+06	1.33472e+06	1.16937e+06	1.32089e+06	1.36029e+06	1.37728e+06	1.2393e+06	1.79442e+06
1	Q9JI91	Alpha-actinin-2 OS=Mus musculus GN=Actn2 PE=1 SV=2 - [ACTN2_MOUSE]	1	30	43	1	2894	9265	828	1068	1947	1973	887	2660	2444	1879	2585	2595.16	9071.35	763.82	1175.65	1994.41	2066.78	909.618	2654.77	2450.96	1945.29
1	Q8VI36	Paxillin OS=Mus musculus GN=Pxn PE=1 SV=1 - [PAXI_MOUSE]	13	18	43	21	738339	548997	939510	614061	682953	586026	493010	589214	497329	543350	623279	662097	537522	866686	675957	699582	613880	505582	588056	498744	562520
1	Q9QZ05	eIF-2-alpha kinase GCN2 OS=Mus musculus GN=Eif2ak4 PE=1 SV=2 - [E2AK4_MOUSE]	1	35	43	1	297000	163400	255800	201200	188300	212000	171100	210000	144600	269800	211320	266332	159985	235972	221481	192885	222076	175463	209587	145012	279319
1	P43406	Integrin alpha-V OS=Mus musculus GN=Itgav PE=1 SV=2 - [ITAV_MOUSE]	9	31	43	12	72719	108381	69440	83393	85670	93805	82257	86994	110145	77340	87014	65210	106116	64057.5	91798.9	87755.9	98263.6	84354.5	86823.1	110458	80068.6
1	P06800	Receptor-type tyrosine-protein phosphatase C OS=Mus musculus GN=Ptprc PE=1 SV=3 - [PTPRC_MOUSE]	6	38	43	5	42980	36220	57122	28182	28927	40213	29568	40495	47029	37741	38848	38541.8	35462.9	52694.3	31022.7	29631.3	42124.3	30322	40415.4	47162.8	39072.5
1	P51881	ADP/ATP translocase 2 OS=Mus musculus GN=Slc25a5 PE=1 SV=3 - [ADT2_MOUSE]	6	25	43	12	468696	735536	722313	459073	688910	766234	802447	796618	1217009	233814	689065	420298	720162	666325	505347	705684	802654	822909	795053	1.22047e+06	242063
1	P42337	Phosphatidylinositol 4,5-bisphosphate 3-kinase catalytic subunit alpha isoform OS=Mus musculus GN=Pik3ca PE=1 SV=2 - [PK3CA_MOUSE]	3	27	43	3	48069	63580	46124	42456	35694	46077	53870	46503	47650	52989	48301	43105.4	62251.1	42548.8	46735.5	36563.1	48267.1	55243.7	46411.6	47785.6	54858.5
1	Q4LDD4	Arf-GAP with Rho-GAP domain, ANK repeat and PH domain-containing protein 1 OS=Mus musculus GN=Arap1 PE=1 SV=2 - [ARAP1_MOUSE]	6	35	43	7	224663	141634	210771	142020	131294	168136	175118	184508	180933	144728	170381	201464	138674	194434	156335	134491	176128	179583	184145	181448	149834
1	O08759	Ubiquitin-protein ligase E3A OS=Mus musculus GN=Ube3a PE=1 SV=2 - [UBE3A_MOUSE]	13	31	43	13	319037	276874	342836	272265	299439	272678	249747	266564	255024	271716	282618	286093	271087	316262	299709	306730	285639	256115	266040	255750	281302
1	Q9Z2X1	Heterogeneous nuclear ribonucleoprotein F OS=Mus musculus GN=Hnrnpf PE=1 SV=3 - [HNRPF_MOUSE]	9	15	43	22	548836	939941	983998	708855	613795	698872	570296	755448	609908	743329	717328	492163	920295	907726	780306	628740	732090	584838	753964	611644	769554
1	P02104	Hemoglobin subunit epsilon-Y2 OS=Mus musculus GN=Hbb-y PE=1 SV=2 - [HBE_MOUSE]	1	7	43	1	407700	572800	213400	177400	361400	407800	352700	453600	744400	48430	373963	365601	560828	196859	195282	370199	427183	361694	452709	746518	50138.7
1	Q6GQT9	Nodal modulator 1 OS=Mus musculus GN=Nomo1 PE=1 SV=1 - [NOMO1_MOUSE]	18	30	43	22	500414	546205	331084	498457	589727	540392	699067	549552	599688	370521	522511	448741	534788	305421	548701	604086	566077	716893	548472	601395	383593
1	Q6GQT1	Alpha-2-macroglobulin-P OS=Mus musculus GN=A2m PE=2 SV=2 - [A2MG_MOUSE]	1	35	43	1	865300	932400	1346000	615100	796000	826000	596000	748600	830100	599200	815470	775948	912911	1.24167e+06	677101	815381	865260	611198	747129	832462	620340
1	Q9ET54	Palladin OS=Mus musculus GN=Palld PE=1 SV=2 - [PALLD_MOUSE]	10	31	43	11	651430	215986	693018	340806	358887	409403	238812	422683	376802	433753	414158	584163	211472	639301	375159	367625	428862	244902	421852	377874	449056
1	G3X9J0	Signal-induced proliferation-associated 1-like protein 3 OS=Mus musculus GN=Sipa1l3 PE=1 SV=1 - [SI1L3_MOUSE]	1	36	43	1	3450	4914	4349	3970	3004	3814	4682	3548	5222	3332	4029	3093.75	4811.29	4011.9	4370.17	3077.14	3995.28	4801.39	3541.03	5236.86	3449.56
1	Q8K370	Acyl-CoA dehydrogenase family member 10 OS=Mus musculus GN=Acad10 PE=1 SV=1 - [ACD10_MOUSE]	12	34	43	13	467280	570577	304620	412451	493089	419043	509948	425141	385166	227009	421432	419028	558651	281008	454025	505095	438960	522951	424306	386262	235018
1	Q6PCN7	Helicase-like transcription factor OS=Mus musculus GN=Hltf PE=1 SV=1 - [HLTF_MOUSE]	1	30	43	1	27820	12340	23310	20350	20000	17860	15130	15300	17160	16710	18598	24947.3	12082.1	21503.2	22401.2	20487	18708.9	15515.8	15269.9	17208.8	17299.5
1	Q68FF6	ARF GTPase-activating protein GIT1 OS=Mus musculus GN=Git1 PE=1 SV=1 - [GIT1_MOUSE]	3	30	42	3	58647	71337	105423	49069	42077	48750	47477	44585	53891	34628	55588	52591.1	69845.9	97251.4	54015.1	43101.5	51067.1	48687.6	44497.4	54044.4	35849.7
1	Q80TJ1	Calcium-dependent secretion activator 1 OS=Mus musculus GN=Cadps PE=1 SV=3 - [CAPS1_MOUSE]	1	29	42	1	2722	1548	2350	2469	3900	3794	4407	4304	20070	6615	5218	2440.92	1515.64	2167.85	2717.87	3994.96	3974.33	4519.38	4295.54	20127.1	6848.38
1	P42208	Septin-2 OS=Mus musculus GN=Sept2 PE=1 SV=2 - [SEPT2_MOUSE]	14	20	42	23	2039347	985580	1855809	1435028	1562964	1288792	1189521	1331650	990343	1450826	1412986	1.82876e+06	964980	1.71196e+06	1.57968e+06	1.60102e+06	1.35005e+06	1.21985e+06	1.32903e+06	993161	1.50201e+06
1	P52825	Carnitine O-palmitoyltransferase 2, mitochondrial OS=Mus musculus GN=Cpt2 PE=1 SV=2 - [CPT2_MOUSE]	18	36	42	17	525144	777528	531046	545581	570056	684455	925933	726650	911183	454463	665204	470917	761276	489883	600575	583936	716988	949544	725222	913776	470497
1	Q9DBD0	Inhibitor of carbonic anhydrase OS=Mus musculus GN=Ica PE=1 SV=1 - [ICA_MOUSE]	20	28	42	27	1106299	1338143	1143018	909707	1050598	1080142	1167413	1068847	1162825	1231894	1125889	992062	1.31017e+06	1.05442e+06	1.0014e+06	1.07618e+06	1.13148e+06	1.19718e+06	1.06675e+06	1.16613e+06	1.27536e+06
1	P01867	Ig gamma-2B chain C region OS=Mus musculus GN=Igh-3 PE=1 SV=3 - [IGG2B_MOUSE]	7	11	42	25	1290354	845535	1215243	1063244	988254	1458960	2005083	1517230	2722026	792564	1389849	1.15711e+06	827862	1.12105e+06	1.17042e+06	1.01232e+06	1.52831e+06	2.05621e+06	1.51425e+06	2.72977e+06	820526
1	Q8K394	Inactive phospholipase C-like protein 2 OS=Mus musculus GN=Plcl2 PE=1 SV=2 - [PLCL2_MOUSE]	1	32	42	1	5263	3648	5491	5148	5755	5605	6746	5322	5200	5533	5371	4719.54	3571.75	5065.38	5666.91	5895.12	5871.41	6918.02	5311.54	5214.8	5728.21
1	Q692V3	Tetratricopeptide repeat protein 41 OS=Mus musculus GN=Ttc41 PE=1 SV=1 - [TTC41_MOUSE]	1	30	42	1	111600	36780	104200	85140	112600	81540	85250	84160	58240	77670	83718	100076	36011.2	96123.2	93722	115342	85415.6	87423.8	83994.6	58405.7	80410.3
1	O08810	116 kDa U5 small nuclear ribonucleoprotein component OS=Mus musculus GN=Eftud2 PE=1 SV=1 - [U5S1_MOUSE]	12	33	42	12	111969	120868	148046	126105	120227	124058	130760	121625	148565	93727	124595	100407	118342	136571	138816	123154	129955	134094	121386	148988	97033.8
1	Q60902	Epidermal growth factor receptor substrate 15-like 1 OS=Mus musculus GN=Eps15l1 PE=1 SV=3 - [EP15R_MOUSE]	14	31	42	15	127037	116709	143941	129537	139937	127225	120266	126321	280137	114499	142561	113919	114270	132784	142594	143344	133272	123333	126073	280934	118539
1	A3KMP2	Tetratricopeptide repeat protein 38 OS=Mus musculus GN=Ttc38 PE=1 SV=2 - [TTC38_MOUSE]	15	23	42	24	1886294	1366489	1418084	1670716	1740997	1349687	1509903	1362713	1112725	1297076	1471468	1.69151e+06	1.33793e+06	1.30816e+06	1.83912e+06	1.78339e+06	1.41384e+06	1.5484e+06	1.36004e+06	1.11589e+06	1.34284e+06
1	Q6ZWX6	Eukaryotic translation initiation factor 2 subunit 1 OS=Mus musculus GN=Eif2s1 PE=1 SV=3 - [IF2A_MOUSE]	17	28	42	16	1543052	1043490	1721243	1176157	1190003	1134435	1232476	1166497	1209849	814087	1223129	1.38372e+06	1.02168e+06	1.58783e+06	1.29471e+06	1.21898e+06	1.18836e+06	1.2639e+06	1.1642e+06	1.21329e+06	842809
1	Q6ZPE2	Myotubularin-related protein 5 OS=Mus musculus GN=Sbf1 PE=1 SV=2 - [MTMR5_MOUSE]	2	37	42	2	3882	3196	4070	4529	4713	5463	8070	3268	3545	2106	4284	3481.14	3129.2	3754.52	4985.51	4827.75	5722.66	8275.78	3261.58	3555.09	2180.3
1	Q8CIH5	1-phosphatidylinositol 4,5-bisphosphate phosphodiesterase gamma-2 OS=Mus musculus GN=Plcg2 PE=1 SV=1 - [PLCG2_MOUSE]	2	41	42	2	21130	11558	23923	12091	9626	12204	12088	15761	15931	21370	15568	18948.1	11316.4	22068.7	13309.7	9860.37	12784.1	12396.2	15730	15976.3	22124
1	Q01514	Guanylate-binding protein 1 OS=Mus musculus GN=Gbp1 PE=1 SV=1 - [GBP1_MOUSE]	9	29	42	11	982668	232122	292863	673018	758250	473708	660190	467707	218117	236712	499535	881197	227270	270163	740857	776712	496224	677025	466788	218738	245063
1	P97820	Mitogen-activated protein kinase kinase kinase kinase 4 OS=Mus musculus GN=Map4k4 PE=1 SV=1 - [M4K4_MOUSE]	2	36	42	2	6107	1950	10501	7941	5417	5143	7317	5129	7256	3687	6045	5476.39	1909.24	9687.04	8741.44	5548.89	5387.45	7503.58	5118.92	7276.65	3817.08
1	Q8C3F2	Constitutive coactivator of PPAR-gamma-like protein 2 OS=Mus musculus GN=Fam120c PE=1 SV=3 - [F120C_MOUSE]	1	29	42	0	0	0	0	0	0	0	0	0	0	0	0	0	0	0	0	0	0	0	0	0	0
1	O88427	Voltage-dependent T-type calcium channel subunit alpha-1H OS=Mus musculus GN=Cacna1h PE=1 SV=3 - [CAC1H_MOUSE]	1	35	42	1	68650	80050	63170	97000	152000	90930	98300	103000	89420	148400	99092	61561.1	78376.8	58273.5	106777	155701	95252	100807	102798	89674.5	153636
1	Q9QZR9	Collagen alpha-4(IV) chain OS=Mus musculus GN=Col4a4 PE=2 SV=1 - [CO4A4_MOUSE]	1	37	42	1	7393	16670	13190	16290	13150	16640	19550	17720	19460	14630	15469	6629.59	16321.6	12167.6	17932	13470.2	17430.9	20048.5	17685.2	19515.4	15146.2
1	Q5BLK4	Terminal uridylyltransferase 7 OS=Mus musculus GN=Zcchc6 PE=1 SV=3 - [TUT7_MOUSE]	2	34	42	0	0	0	0	0	0	0	0	0	0	0	0	0	0	0	0	0	0	0	0	0	0
1	Q99JI4	26S proteasome non-ATPase regulatory subunit 6 OS=Mus musculus GN=Psmd6 PE=1 SV=1 - [PSMD6_MOUSE]	11	24	42	16	774938	496522	883954	626522	649388	570497	534454	578284	561784	452129	612847	694917	486144	815437	689674	665199	597613	548082	577148	563383	468081
1	Q9Z1Q5	Chloride intracellular channel protein 1 OS=Mus musculus GN=Clic1 PE=1 SV=3 - [CLIC1_MOUSE]	10	18	42	17	422498	261749	520377	294489	277307	293361	243049	286997	241574	190472	303187	378870	256278	480041	324173	284059	307305	249247	286433	242261	197192
1	Q8BZW8	NHL repeat-containing protein 2 OS=Mus musculus GN=Nhlrc2 PE=1 SV=1 - [NHLC2_MOUSE]	12	25	42	14	587757	461759	589202	507229	504612	508879	481837	509163	746314	508326	540508	527065	452108	543532	558357	516898	533066	494124	508163	748438	526260
1	P53569	CCAAT/enhancer-binding protein zeta OS=Mus musculus GN=Cebpz PE=1 SV=2 - [CEBPZ_MOUSE]	1	36	42	1	27000	22240	32050	26390	24330	22300	24750	23230	24060	13490	23984	24212	21775.1	29565.7	29050.1	24922.4	23359.9	25381.1	23184.4	24128.5	13965.9
1	Q6ZPY7	Lysine-specific demethylase 3B OS=Mus musculus GN=Kdm3b PE=1 SV=2 - [KDM3B_MOUSE]	1	34	42	1	2215	1	2600	1562	2200	1229	1885	2295	2166	1	1615	1986.28	0.979098	2398.47	1719.45	2253.57	1287.42	1933.07	2290.49	2172.16	1.03528
1	Q9QUM9	Proteasome subunit alpha type-6 OS=Mus musculus GN=Psma6 PE=1 SV=1 - [PSA6_MOUSE]	10	16	42	30	1947335	1333242	1957224	1582870	1558696	1465411	1346321	1481151	1225522	1362070	1525984	1.74625e+06	1.30538e+06	1.80551e+06	1.74242e+06	1.59665e+06	1.53506e+06	1.38065e+06	1.47824e+06	1.22901e+06	1.41013e+06
1	O89032	SH3 and PX domain-containing protein 2A OS=Mus musculus GN=Sh3pxd2a PE=1 SV=2 - [SPD2A_MOUSE]	1	31	42	1	2486	1547	1244	878	1773	2084	1540	1492	2054	1414	1651	2229.29	1514.67	1147.57	966.501	1816.17	2183.05	1579.27	1489.07	2059.85	1463.89
1	Q9D9T8	EF-hand domain-containing protein 1 OS=Mus musculus GN=Efhc1 PE=1 SV=1 - [EFHC1_MOUSE]	1	28	42	1	487	1	2564	858	1	820	1467	1305	1144	1094	974	436.712	0.979098	2365.26	944.485	1.02435	858.975	1504.41	1302.44	1147.26	1132.6
1	P07309	Transthyretin OS=Mus musculus GN=Ttr PE=1 SV=1 - [TTHY_MOUSE]	5	8	42	29	3833723	3905275	3804549	2325632	2817885	2815507	3357478	3097346	3023626	4048848	3302987	3.43785e+06	3.82365e+06	3.50965e+06	2.56005e+06	2.88649e+06	2.94933e+06	3.44309e+06	3.09126e+06	3.03223e+06	4.1917e+06
1	P42230	Signal transducer and activator of transcription 5A OS=Mus musculus GN=Stat5a PE=1 SV=1 - [STA5A_MOUSE]	4	26	42	5	108865	122584	104322	77080	90851	84438	108835	97049	104655	68659	96734	97623.5	120022	96235.8	84849.5	93063	88451.4	111610	96858.3	104953	71081.4
1	Q9D394	Protein RUFY3 OS=Mus musculus GN=Rufy3 PE=1 SV=1 - [RUFY3_MOUSE]	1	33	42	1	16720	12530	21630	17150	16720	14470	14040	14080	14500	14910	15675	14993.5	12268.1	19953.4	18878.7	17127.1	15157.8	14398	14052.3	14541.3	15436
1	Q9DBE0	Cysteine sulfinic acid decarboxylase OS=Mus musculus GN=Csad PE=1 SV=1 - [CSAD_MOUSE]	17	23	42	30	2375880	3364786	2881154	1556427	1724424	2146015	1945368	2179890	2935887	2072766	2318260	2.13054e+06	3.29446e+06	2.65783e+06	1.71331e+06	1.76641e+06	2.24802e+06	1.99497e+06	2.17561e+06	2.94424e+06	2.1459e+06
1	Q91ZP3	Phosphatidate phosphatase LPIN1 OS=Mus musculus GN=Lpin1 PE=1 SV=1 - [LPIN1_MOUSE]	6	30	42	6	77510	86963	55323	57677	63345	77590	125161	80643	95614	56350	77618	69506.3	85145.3	51034.8	63490.7	64887.3	81277.9	128353	80484.5	95886.1	58338.1
1	Q6ZQ58	La-related protein 1 OS=Mus musculus GN=Larp1 PE=1 SV=3 - [LARP1_MOUSE]	4	32	42	3	77187	89321	105543	90184	68417	74930	74813	78712	77131	69790	80603	69216.6	87454.1	97362.1	99274.4	70082.8	78491.5	76720.7	78557.3	77350.5	72252.3
1	Q99KD5	Protein unc-45 homolog A OS=Mus musculus GN=Unc45a PE=1 SV=2 - [UN45A_MOUSE]	4	34	42	4	24857	20494	31118	25789	26074	27990	31035	23992	32033	24624	26801	22290.2	20065.6	28706	28388.5	26708.9	29320.4	31826.4	23944.9	32124.2	25492.8
1	Q9JL35	High mobility group nucleosome-binding domain-containing protein 5 OS=Mus musculus GN=Hmgn5 PE=1 SV=2 - [HMGN5_MOUSE]	12	32	42	12	752960	819673	793064	907247	690718	749696	768225	791490	854254	754126	788145	675209	802541	731592	998696	707536	785329	787814	789935	856685	780732
1	P61922	4-aminobutyrate aminotransferase, mitochondrial OS=Mus musculus GN=Abat PE=1 SV=1 - [GABT_MOUSE]	14	24	42	19	356229	177343	511455	537284	541990	337313	311261	355003	195662	350276	367382	319444	173636	471811	591441	555186	353346	319198	354305	196219	362634
1	Q8CHR6	Dihydropyrimidine dehydrogenase [NADP(+)] OS=Mus musculus GN=Dpyd PE=1 SV=1 - [DPYD_MOUSE]	7	29	42	6	231678	251192	213733	243910	258597	233966	326409	238699	262745	116884	237781	207755	245942	197166	268496	264893	245087	334732	238230	263493	121008
1	Q60930	Voltage-dependent anion-selective channel protein 2 OS=Mus musculus GN=Vdac2 PE=1 SV=2 - [VDAC2_MOUSE]	11	16	42	24	703780	931380	795807	1059836	1154353	1161072	1181194	1194962	1327041	515024	1002445	631107	911913	734122	1.16667e+06	1.18246e+06	1.21626e+06	1.21131e+06	1.19261e+06	1.33082e+06	533195
1	P05132	cAMP-dependent protein kinase catalytic subunit alpha OS=Mus musculus GN=Prkaca PE=1 SV=3 - [KAPCA_MOUSE]	6	21	42	9	182605	111053	184016	114169	130614	123951	118041	137739	106577	121872	133064	163749	108732	169752	125677	133794	129842	121051	137468	106880	126172
1	P53995	Anaphase-promoting complex subunit 1 OS=Mus musculus GN=Anapc1 PE=1 SV=2 - [APC1_MOUSE]	4	33	42	4	8355	8643	7211	12768	10881	11162	10785	10698	9248	26473	11622	7492.26	8462.35	6652.06	14055	11145.9	11692.5	11060	10677	9274.32	27407
1	E9PX95	ATP-binding cassette sub-family A member 17 OS=Mus musculus GN=Abca17 PE=1 SV=1 - [ABCAH_MOUSE]	1	31	42	1	3565	2823	2017	2276	2811	3037	2119	2224	2179	3514	2657	3196.88	2763.99	1860.66	2505.42	2879.44	3181.35	2173.03	2219.63	2185.2	3637.98
1	Q91YQ5	Dolichyl-diphosphooligosaccharide--protein glycosyltransferase subunit 1 OS=Mus musculus GN=Rpn1 PE=1 SV=1 - [RPN1_MOUSE]	14	26	42	18	493049	662190	483340	627529	630748	674036	770389	673422	804975	493964	631364	442136	648349	445875	690783	646105	706073	790034	672099	807266	511392
1	P14869	60S acidic ribosomal protein P0 OS=Mus musculus GN=Rplp0 PE=1 SV=3 - [RLA0_MOUSE]	14	21	42	29	2015813	2417454	2658296	2099888	2097384	2410915	2072986	2655995	2122575	2217398	2276870	1.80766e+06	2.36693e+06	2.45225e+06	2.31155e+06	2.14845e+06	2.52551e+06	2.12585e+06	2.65078e+06	2.12862e+06	2.29563e+06
1	P06683	Complement component C9 OS=Mus musculus GN=C9 PE=1 SV=2 - [CO9_MOUSE]	16	31	42	18	578854	1411546	1073164	593998	600795	952409	1006417	963875	1578159	848710	960793	519081	1.38204e+06	989981	653872	615423	997678	1.03208e+06	961981	1.58265e+06	878653
1	P08752	Guanine nucleotide-binding protein G(i) subunit alpha-2 OS=Mus musculus GN=Gnai2 PE=1 SV=5 - [GNAI2_MOUSE]	9	23	42	13	362466	289552	455514	404040	482676	378265	347450	382065	332206	198007	363224	325037	283500	420206	444766	494428	396244	356310	381314	333151	204993
1	Q923D2	Flavin reductase (NADPH) OS=Mus musculus GN=Blvrb PE=1 SV=3 - [BLVRB_MOUSE]	9	13	42	28	2662793	2008025	1978356	1877253	2053378	2328232	2538009	2530891	2846765	2914975	2373868	2.38783e+06	1.96605e+06	1.82501e+06	2.06648e+06	2.10337e+06	2.43889e+06	2.60273e+06	2.52592e+06	2.85487e+06	3.01782e+06
1	Q99J87	Probable ATP-dependent RNA helicase DHX58 OS=Mus musculus GN=Dhx58 PE=1 SV=2 - [DHX58_MOUSE]	1	25	42	1	1663	1006	4233	2790	1626	1872	496	1590	1031	1	1631	1491.28	984.973	3904.89	3071.23	1665.59	1960.98	508.648	1586.88	1033.93	1.03528
1	Q8VC28	Aldo-keto reductase family 1 member C13 OS=Mus musculus GN=Akr1c13 PE=1 SV=2 - [AK1CD_MOUSE]	9	21	42	14	198026	204380	319241	169827	175210	200504	109178	208147	154222	265167	200390	177578	200108	294496	186945	179476	210034	111962	207738	154661	274522
1	Q9JLB0	MAGUK p55 subfamily member 6 OS=Mus musculus GN=Mpp6 PE=1 SV=1 - [MPP6_MOUSE]	3	27	41	3	41254	53490	70715	54341	45031	54501	37351	49759	59109	28721	49427	36994.1	52372	65233.7	59818.5	46127.4	57091.5	38303.4	49661.2	59277.2	29734.3
1	Q148V8	Protein FAM83H OS=Mus musculus GN=Fam83h PE=1 SV=1 - [FA83H_MOUSE]	1	35	41	1	32880	22550	38110	21480	26460	26310	30740	26870	29340	15340	27008	29484.8	22078.7	35156	23645.1	27104.2	27560.5	31523.9	26817.2	29423.5	15881.2
1	Q8CGE9	Regulator of G-protein signaling 12 OS=Mus musculus GN=Rgs12 PE=1 SV=2 - [RGS12_MOUSE]	1	37	41	1	73710	171300	100100	82430	82370	103900	101800	97690	111500	129600	105440	66098.6	167720	92341	90738.8	84375.5	108838	104396	97498	111817	134172
1	Q5DU56	Protein NLRC3 OS=Mus musculus GN=Nlrc3 PE=2 SV=2 - [NLRC3_MOUSE]	2	31	41	0	0	0	0	0	0	0	0	0	0	0	0	0	0	0	0	0	0	0	0	0	0
1	Q8BJ71	Nuclear pore complex protein Nup93 OS=Mus musculus GN=Nup93 PE=1 SV=1 - [NUP93_MOUSE]	6	35	41	6	37095	41634	43759	50721	42035	54028	48409	41669	58721	54247	47232	33264.5	40763.8	40367.1	55833.6	43058.5	56596	49643.4	41587.1	58888.1	56160.9
1	Q8BZ98	Dynamin-3 OS=Mus musculus GN=Dnm3 PE=1 SV=1 - [DYN3_MOUSE]	1	28	41	1	7703	4925	11170	9859	7827	8472	6560	5549	5947	5274	7329	6907.58	4822.06	10304.2	10852.8	8017.57	8874.68	6727.28	5538.1	5963.92	5460.07
1	P49443	Protein phosphatase 1A OS=Mus musculus GN=Ppm1a PE=1 SV=1 - [PPM1A_MOUSE]	14	27	41	18	1381359	1150696	1506115	1274425	1306590	1242644	1211674	1282293	1234075	1336606	1292648	1.23872e+06	1.12664e+06	1.38937e+06	1.40288e+06	1.3384e+06	1.30171e+06	1.24257e+06	1.27977e+06	1.23759e+06	1.38376e+06
1	Q6PHS6	Sorting nexin-13 OS=Mus musculus GN=Snx13 PE=2 SV=1 - [SNX13_MOUSE]	2	35	41	2	80600	86224	84720	71520	69410	74140	76100	83940	100020	121920	84859	72277.2	84421.8	78153.2	78729.1	71100	77663.9	78040.5	83775.1	100305	126221
1	Q64516	Glycerol kinase OS=Mus musculus GN=Gk PE=1 SV=2 - [GLPK_MOUSE]	11	25	41	13	304490	119362	426773	255044	207764	267807	210870	260792	109681	114622	227720	273048	116867	393693	280752	212823	280536	216247	260280	109993	118666
1	Q91W90	Thioredoxin domain-containing protein 5 OS=Mus musculus GN=Txndc5 PE=1 SV=2 - [TXND5_MOUSE]	12	22	41	20	723901	674511	585470	734886	673024	654960	730097	686839	567877	639240	667080	649150	660413	540089	808961	689411	686091	748714	685489	569493	661793
1	Q3UW53	Protein Niban OS=Mus musculus GN=Fam129a PE=1 SV=2 - [NIBAN_MOUSE]	15	29	41	14	530435	632622	677070	446436	394442	541064	545413	531753	669348	531492	550008	475662	619399	624589	491436	404046	566781	559321	530708	671253	550244
1	P11688	Integrin alpha-5 OS=Mus musculus GN=Itga5 PE=1 SV=3 - [ITA5_MOUSE]	8	30	41	8	108702	92899	95455	114112	116485	102922	117680	101539	155894	84328	109002	97477.3	90957.3	88056.1	125614	119321	107814	120681	101339	156338	87303.2
1	Q8VD65	Phosphoinositide 3-kinase regulatory subunit 4 OS=Mus musculus GN=Pik3r4 PE=1 SV=3 - [PI3R4_MOUSE]	4	28	41	4	34080	68024	45374	39288	45243	34073	40087	33474	34800	30932	40537	30560.9	66602.2	41857	43248.2	46344.6	35692.5	41109.2	33408.2	34899	32023.3
1	Q6P9J9	Anoctamin-6 OS=Mus musculus GN=Ano6 PE=1 SV=1 - [ANO6_MOUSE]	4	27	41	5	142961	134251	144833	135627	154717	150890	179725	150485	165962	106342	146579	128199	131445	133607	149298	158484	158062	184308	150189	166434	110094
1	Q6ZQB6	Inositol hexakisphosphate and diphosphoinositol-pentakisphosphate kinase 2 OS=Mus musculus GN=Ppip5k2 PE=1 SV=3 - [VIP2_MOUSE]	4	30	41	2	19778	19555	22791	19880	21935	18300	13821	17863	13840	13845	18161	17735.7	19146.3	21024.4	21883.9	22469.1	19169.8	14173.4	17827.9	13879.4	14333.5
1	O70589	Peripheral plasma membrane protein CASK OS=Mus musculus GN=Cask PE=1 SV=2 - [CSKP_MOUSE]	1	37	41	1	23190	22990	34310	22270	16890	22310	25450	23080	26420	22150	23906	20795.4	22509.5	31650.6	24514.8	17301.2	23370.4	26099	23034.6	26495.2	22931.5
1	Q80WJ7	Protein LYRIC OS=Mus musculus GN=Mtdh PE=1 SV=1 - [LYRIC_MOUSE]	5	26	41	5	49571	60561	47192	47261	58372	53643	67236	51225	57009	43255	53533	44452.3	59295.2	43534	52024.8	59793.2	56192.7	68950.5	51124.3	57171.2	44781.1
1	Q9DBJ1	Phosphoglycerate mutase 1 OS=Mus musculus GN=Pgam1 PE=1 SV=3 - [PGAM1_MOUSE]	9	19	41	20	1517890	1764744	2104100	890798	1406947	1122346	567742	1126645	613883	951456	1206655	1.36115e+06	1.72786e+06	1.94101e+06	980589	1.4412e+06	1.17569e+06	582219	1.12443e+06	615630	985024
1	P53657	Pyruvate kinase PKLR OS=Mus musculus GN=Pklr PE=1 SV=1 - [KPYR_MOUSE]	6	26	41	6	70121	50704	135419	107387	77974	102073	110980	102003	95831	79504	93200	62880.2	49644.2	124922	118211	79872.5	106925	113810	101803	96103.7	82309
1	P25911	Tyrosine-protein kinase Lyn OS=Mus musculus GN=Lyn PE=1 SV=4 - [LYN_MOUSE]	9	32	41	10	351135	139352	285168	325186	337676	248189	203420	249812	176448	251759	256815	314876	136439	263064	357964	345898	259986	208607	249321	176950	260641
1	Q9Z0P4	Paralemmin-1 OS=Mus musculus GN=Palm PE=1 SV=1 - [PALM_MOUSE]	11	24	41	13	527805	430485	452202	544337	618519	511858	667234	509514	499212	518032	527920	473303	421487	417151	599205	633579	536187	684248	508513	500633	536309
1	O35857	Mitochondrial import inner membrane translocase subunit TIM44 OS=Mus musculus GN=Timm44 PE=1 SV=2 - [TIM44_MOUSE]	10	27	41	13	134613	168618	143580	138746	156703	159284	197586	166154	211380	80146	155681	120713	165094	132451	152731	160518	166855	202624	165828	211982	82973.6
1	Q8VDM6	Heterogeneous nuclear ribonucleoprotein U-like protein 1 OS=Mus musculus GN=Hnrnpul1 PE=1 SV=1 - [HNRL1_MOUSE]	11	30	41	12	143997	196333	246634	237013	205697	176974	161770	178118	162754	138327	184762	129128	192229	227517	260903	210705	185386	165895	177768	163217	143207
1	Q6S5J6	Krev interaction trapped protein 1 OS=Mus musculus GN=Krit1 PE=1 SV=1 - [KRIT1_MOUSE]	1	28	41	1	1	489	965	881	905	509	1	798	912	1	546	0.896739	478.779	890.201	969.803	927.035	533.193	1.0255	796.432	914.595	1.03528
1	Q3UH68	LIM and calponin homology domains-containing protein 1 OS=Mus musculus GN=Limch1 PE=1 SV=2 - [LIMC1_MOUSE]	2	32	41	1	5957	10060	6286	7153	5573	6117	8139	5938	6641	6686	6855	5341.88	9849.73	5798.76	7874.01	5708.69	6407.74	8346.54	5926.33	6659.9	6921.89
1	Q5SXY1	Cytospin-B OS=Mus musculus GN=Specc1 PE=1 SV=2 - [CYTSB_MOUSE]	1	32	41	0	0	0	0	0	0	0	0	0	0	0	0	0	0	0	0	0	0	0	0	0	0
1	Q61553	Fascin OS=Mus musculus GN=Fscn1 PE=1 SV=4 - [FSCN1_MOUSE]	14	26	41	16	1166362	795317	1562573	894164	930392	970369	780408	1006021	842665	1392472	1034074	1.04592e+06	778694	1.44145e+06	984294	953045	1.01649e+06	800308	1.00404e+06	845063	1.4416e+06
1	P62334	26S protease regulatory subunit 10B OS=Mus musculus GN=Psmc6 PE=1 SV=1 - [PRS10_MOUSE]	11	26	41	20	1027050	739162	1016030	895897	810608	950773	938211	1021929	1069065	963224	943195	920996	723712	937275	986202	830345	995964	962135	1.01992e+06	1.07211e+06	997207
1	P23249	Putative helicase MOV-10 OS=Mus musculus GN=Mov10 PE=1 SV=2 - [MOV10_MOUSE]	8	35	41	8	105367	126097	117655	107008	106384	102848	108631	110076	103007	106210	109328	94486.7	123461	108535	117794	108974	107736	111401	109860	103300	109957
1	Q8VHG2	Angiomotin OS=Mus musculus GN=Amot PE=1 SV=3 - [AMOT_MOUSE]	1	26	41	1	16600	4639	17640	11880	16590	13590	11440	14590	6840	15430	12924	14885.9	4542.04	16272.7	13077.5	16993.9	14235.9	11731.7	14561.3	6859.47	15974.4
1	Q8JZQ9	Eukaryotic translation initiation factor 3 subunit B OS=Mus musculus GN=Eif3b PE=1 SV=1 - [EIF3B_MOUSE]	19	31	41	23	493170	465494	629634	475611	489006	670501	637287	724863	726774	670967	598331	442245	455764	580830	523552	500912	702370	653538	723439	728842	694639
1	Q8CHP8	Glycerol-3-phosphate phosphatase OS=Mus musculus GN=Pgp PE=1 SV=1 - [PGP_MOUSE]	11	19	41	14	676503	547885	694897	1742707	856418	666389	491353	641501	524495	509095	735124	606647	536433	641034	1.91837e+06	877270	698063	503882	640240	525988	527056
1	Q8JZN5	Acyl-CoA dehydrogenase family member 9, mitochondrial OS=Mus musculus GN=Acad9 PE=1 SV=2 - [ACAD9_MOUSE]	15	28	41	18	697378	907247	817412	606024	717584	744388	867312	750839	861291	830383	779986	625366	888284	754052	667110	735056	779769	889428	749364	863742	859680
1	Q921M3	Splicing factor 3B subunit 3 OS=Mus musculus GN=Sf3b3 PE=1 SV=1 - [SF3B3_MOUSE]	10	34	41	10	216127	300785	329712	328951	263566	265549	293337	256783	291024	210813	275665	193810	294498	304155	362109	269983	278171	300817	256278	291852	218251
1	Q8C5V8	Coiled-coil domain-containing protein 187 OS=Mus musculus GN=Ccdc187 PE=2 SV=1 - [CC187_MOUSE]	1	28	41	2	260260	300400	261390	319900	209100	233290	200260	272170	209290	323800	258986	233385	294121	241129	352145	214191	244378	205367	271635	209886	335224
1	Q8CDG1	Piwi-like protein 2 OS=Mus musculus GN=Piwil2 PE=1 SV=2 - [PIWL2_MOUSE]	1	34	41	1	117500	105600	280200	208800	180700	164300	120000	158600	178700	94600	160900	105367	103393	258481	229847	185100	172109	123060	158288	179209	97937.6
1	Q921G7	Electron transfer flavoprotein-ubiquinone oxidoreductase, mitochondrial OS=Mus musculus GN=Etfdh PE=1 SV=1 - [ETFD_MOUSE]	17	26	41	24	1589847	2263928	2061246	1832400	2093273	1982235	2499546	2036172	2335335	1873141	2056712	1.42568e+06	2.21661e+06	1.90147e+06	2.0171e+06	2.14424e+06	2.07645e+06	2.56328e+06	2.03217e+06	2.34198e+06	1.93923e+06
1	P26262	Plasma kallikrein OS=Mus musculus GN=Klkb1 PE=1 SV=2 - [KLKB1_MOUSE]	13	23	41	19	647568	737944	678682	608988	653036	664810	686188	699167	726397	918774	702155	580700	722520	626076	670373	668936	696409	703685	697793	728464	951189
1	Q80U44	Zinc finger FYVE domain-containing protein 16 OS=Mus musculus GN=Zfyve16 PE=1 SV=2 - [ZFY16_MOUSE]	1	34	40	0	0	0	0	0	0	0	0	0	0	0	0	0	0	0	0	0	0	0	0	0	0
1	Q91VR2	ATP synthase subunit gamma, mitochondrial OS=Mus musculus GN=Atp5c1 PE=1 SV=1 - [ATPG_MOUSE]	8	21	40	14	1439455	2201502	1925364	1564904	1930157	2059176	2446069	2131762	3071457	1157284	1992713	1.29082e+06	2.15549e+06	1.77612e+06	1.72264e+06	1.97715e+06	2.15705e+06	2.50844e+06	2.12757e+06	3.0802e+06	1.19811e+06
1	Q91Y97	Fructose-bisphosphate aldolase B OS=Mus musculus GN=Aldob PE=1 SV=3 - [ALDOB_MOUSE]	10	22	40	14	381538	453236	1997571	2462250	911742	1190836	646292	1153267	514453	136760	984795	342140	443763	1.84273e+06	2.71044e+06	933941	1.24744e+06	662772	1.151e+06	515917	141585
1	O35639	Annexin A3 OS=Mus musculus GN=Anxa3 PE=1 SV=4 - [ANXA3_MOUSE]	15	23	40	26	1850349	955919	1439922	1472004	1720925	1406355	1242330	1503643	937632	1662220	1419130	1.65928e+06	935939	1.32831e+06	1.62038e+06	1.76283e+06	1.4732e+06	1.27401e+06	1.50069e+06	940300	1.72086e+06
1	P51150	Ras-related protein Rab-7a OS=Mus musculus GN=Rab7a PE=1 SV=2 - [RAB7A_MOUSE]	10	16	40	25	1372990	1504308	1263890	1051945	1251690	1138903	1114145	1212207	1111417	1181190	1220268	1.23121e+06	1.47287e+06	1.16592e+06	1.15798e+06	1.28217e+06	1.19304e+06	1.14256e+06	1.20983e+06	1.11458e+06	1.22286e+06
1	Q8C092	Transcription initiation factor TFIID subunit 5 OS=Mus musculus GN=Taf5 PE=1 SV=1 - [TAF5_MOUSE]	3	22	40	3	210281	175122	140121	191236	226205	207410	247730	202294	260386	220701	208149	188567	171462	129260	210512	231713	217268	254047	201897	261127	228488
1	P49290	Eosinophil peroxidase OS=Mus musculus GN=Epx PE=1 SV=2 - [PERE_MOUSE]	6	33	40	6	128420	394355	210318	144433	158963	224806	175482	228561	288501	110605	206444	115159	386112	194016	158992	162833	235491	179957	228112	289322	114507
1	Q8BG05	Heterogeneous nuclear ribonucleoprotein A3 OS=Mus musculus GN=Hnrnpa3 PE=1 SV=1 - [ROA3_MOUSE]	5	18	40	9	144838	424132	303320	273544	170049	255712	253580	273727	368041	280195	274714	129882	415267	279809	301117	174189	267866	260046	273189	369088	290081
1	Q7SIG6	Arf-GAP with SH3 domain, ANK repeat and PH domain-containing protein 2 OS=Mus musculus GN=Asap2 PE=1 SV=3 - [ASAP2_MOUSE]	1	28	40	1	8299	7676	11560	8230	6708	7058	5115	6648	7801	5800	7490	7442.04	7515.56	10664	9059.57	6871.33	7393.47	5245.43	6634.94	7823.2	6004.63
1	P63242	Eukaryotic translation initiation factor 5A-1 OS=Mus musculus GN=Eif5a PE=1 SV=2 - [IF5A1_MOUSE]	9	14	40	22	2689153	1368352	3349844	2308372	2241835	2161262	1770703	2228574	1885197	2455280	2245857	2.41147e+06	1.33975e+06	3.09019e+06	2.54105e+06	2.29642e+06	2.26399e+06	1.81586e+06	2.2242e+06	1.89056e+06	2.5419e+06
1	Q8BMB0	BRCA2-interacting transcriptional repressor EMSY OS=Mus musculus GN=Emsy PE=1 SV=2 - [EMSY_MOUSE]	2	34	40	2	62820	85150	70500	55630	60250	56100	57830	57290	55700	61150	62242	56333.2	83370.2	65035.4	61237.4	61717	58766.5	59304.6	57177.4	55858.5	63307.4
1	Q6ZPJ3	(E3-independent) E2 ubiquitin-conjugating enzyme UBE2O OS=Mus musculus GN=Ube2o PE=1 SV=3 - [UBE2O_MOUSE]	3	30	40	4	76620	49620	64940	59190	73250	60900	67720	65040	61020	55210	63351	68708.2	48582.9	59906.3	65156.2	75033.5	63794.6	69446.8	64912.2	61193.7	57157.9
1	Q8R1F1	Niban-like protein 1 OS=Mus musculus GN=Fam129b PE=1 SV=2 - [NIBL1_MOUSE]	13	26	40	15	358651	246922	396511	245110	278474	263500	245786	268298	248887	265165	281730	321616	241761	365777	269817	285254	276024	252053	267771	249595	274520
1	Q8BM75	AT-rich interactive domain-containing protein 5B OS=Mus musculus GN=Arid5b PE=1 SV=3 - [ARI5B_MOUSE]	1	35	40	1	98610	59300	96940	89930	83570	82830	103700	90430	84310	105300	89492	88427.4	58060.5	89426	98994.8	85604.8	86767	106344	90252.3	84549.9	109015
1	Q60634	Flotillin-2 OS=Mus musculus GN=Flot2 PE=1 SV=2 - [FLOT2_MOUSE]	11	30	40	16	532954	376270	376724	543688	745152	507870	649614	506795	513814	366117	511900	477921	368405	347523	598491	763295	532009	666179	505799	515276	379034
1	Q80Y98	Phospholipase DDHD2 OS=Mus musculus GN=Ddhd2 PE=1 SV=3 - [DDHD2_MOUSE]	5	23	40	4	51380	58186	38486	48197	42241	47409	65722	55564	67221	33241	50765	46074.5	56969.8	35502.9	53055.2	43269.5	49662.4	67397.9	55454.8	67412.3	34413.8
1	Q6A068	Cell division cycle 5-like protein OS=Mus musculus GN=Cdc5l PE=1 SV=2 - [CDC5L_MOUSE]	8	33	40	9	505733	418005	442466	374684	364052	362296	370058	362160	356260	226291	378200	453511	409268	408169	412451	372916	379516	379494	361448	357274	234275
1	Q8BGD9	Eukaryotic translation initiation factor 4B OS=Mus musculus GN=Eif4b PE=1 SV=1 - [IF4B_MOUSE]	8	33	40	8	344864	257800	345969	270439	249904	295911	308774	296475	245851	369287	298527	309253	252412	319152	297699	255989	309976	316648	295892	246551	382316
1	O88207	Collagen alpha-1(V) chain OS=Mus musculus GN=Col5a1 PE=1 SV=2 - [CO5A1_MOUSE]	4	36	40	4	11086	7637	14415	7625	9527	6815	8826	9247	7776	8549	9150	9941.25	7477.38	13297.7	8393.59	9758.96	7138.92	9051.06	9228.83	7798.13	8850.62
1	Q8C129	Leucyl-cystinyl aminopeptidase OS=Mus musculus GN=Lnpep PE=1 SV=1 - [LCAP_MOUSE]	9	30	40	10	108483	164504	109981	153288	175832	147879	168336	145837	157241	117958	144934	97281	161066	101456	168739	180113	154908	172628	145550	157688	122120
1	P42125	Enoyl-CoA delta isomerase 1, mitochondrial OS=Mus musculus GN=Eci1 PE=1 SV=2 - [ECI1_MOUSE]	7	18	40	22	2854939	4423545	2245745	2315478	2402591	2362343	2513495	2522355	3183539	2175180	2699921	2.56014e+06	4.33109e+06	2.07167e+06	2.54887e+06	2.46109e+06	2.47463e+06	2.57759e+06	2.5174e+06	3.1926e+06	2.25192e+06
1	Q62148	Retinal dehydrogenase 2 OS=Mus musculus GN=Aldh1a2 PE=1 SV=2 - [AL1A2_MOUSE]	7	24	40	7	80193	101965	141637	172883	100530	101528	86677	99993	98206	91840	107545	71912.2	99833.8	130658	190309	102978	106354	88887.2	99796.5	98485.5	95080.2
1	Q8R0H9	ADP-ribosylation factor-binding protein GGA1 OS=Mus musculus GN=Gga1 PE=1 SV=1 - [GGA1_MOUSE]	5	28	40	6	122853	123197	121917	95259	107949	111392	121843	105498	118918	50436	107926	110167	120622	112467	104861	110577	116687	124950	105291	119256	52215.4
1	Q9D2V7	Coronin-7 OS=Mus musculus GN=Coro7 PE=1 SV=2 - [CORO7_MOUSE]	15	31	40	16	622457	438670	562971	384379	398280	410526	399145	414733	384976	388218	440435	558182	429501	519334	423124	407977	430039	409323	413918	386072	401915
1	P63330	Serine/threonine-protein phosphatase 2A catalytic subunit alpha isoform OS=Mus musculus GN=Ppp2ca PE=1 SV=1 - [PP2AA_MOUSE]	1	17	40	5	102528	59071	126612	81072	88474	74929	63778	72084	58709	38343	76560	91940.9	57836.3	116798	89243.9	90628.2	78490.4	65404.3	71942.4	58876.1	39695.8
1	Q3U1Y4	DENN domain-containing protein 4B OS=Mus musculus GN=Dennd4b PE=1 SV=2 - [DEN4B_MOUSE]	1	28	40	1	1	1	1	1	1	5059	1	480	1648	2578	977	0.896739	0.979098	0.922488	1.1008	1.02435	5299.46	1.0255	479.057	1652.69	2668.95
1	Q8BMK4	Cytoskeleton-associated protein 4 OS=Mus musculus GN=Ckap4 PE=1 SV=2 - [CKAP4_MOUSE]	15	34	40	14	204731	235696	268381	255600	245127	266898	287480	260274	277063	238639	253989	183590	230770	247578	281364	251095	279584	294811	259763	277851	247058
1	Q3TCH7	Cullin-4A OS=Mus musculus GN=Cul4a PE=1 SV=1 - [CUL4A_MOUSE]	4	32	40	4	31855	41887	46238	30485	37221	30430	33776	34369	44004	24983	35525	28565.6	41011.5	42654	33557.8	38127.3	31876.4	34637.3	34301.5	44129.2	25864.4
1	P09581	Macrophage colony-stimulating factor 1 receptor OS=Mus musculus GN=Csf1r PE=1 SV=3 - [CSF1R_MOUSE]	7	29	40	6	288465	287677	310212	216718	241182	260832	242860	260326	272372	400680	278132	258678	281664	286167	238563	247054	273229	249053	259814	273147	414816
1	P02463	Collagen alpha-1(IV) chain OS=Mus musculus GN=Col4a1 PE=1 SV=4 - [CO4A1_MOUSE]	3	33	40	3	123000	153930	112040	118740	144550	151910	207620	141590	203430	142940	149975	110299	150713	103356	130709	148070	159130	212914	141312	204009	147983
1	Q9WTX6	Cullin-1 OS=Mus musculus GN=Cul1 PE=1 SV=1 - [CUL1_MOUSE]	12	31	40	13	219476	170788	249218	192300	192260	183575	175501	181247	201211	126694	189227	196813	167218	229901	211683	196941	192300	179976	180891	201784	131164
1	Q9Z2I8	Succinyl-CoA ligase [GDP-forming] subunit beta, mitochondrial OS=Mus musculus GN=Suclg2 PE=1 SV=3 - [SUCB2_MOUSE]	13	25	40	20	901876	1051447	509062	858958	895159	769225	979812	808699	869088	390630	803396	808748	1.02947e+06	469603	945539	916954	805787	1.0048e+06	807110	871561	404412
1	B2RY56	RNA-binding protein 25 OS=Mus musculus GN=Rbm25 PE=1 SV=2 - [RBM25_MOUSE]	3	30	40	5	64263	58245	74369	63106	60563	69028	87270	61930	82044	64112	68493	57627.1	57027.6	68604.5	69467	62037.6	72308.9	89495.3	61808.3	82277.5	66373.9
1	Q6ZWN5	40S ribosomal protein S9 OS=Mus musculus GN=Rps9 PE=1 SV=3 - [RS9_MOUSE]	14	22	40	28	2575828	2951457	2999282	2360539	2286698	2516573	2495518	2491406	2413082	2489044	2557943	2.30985e+06	2.88977e+06	2.7668e+06	2.59848e+06	2.34237e+06	2.63619e+06	2.55915e+06	2.48651e+06	2.41995e+06	2.57686e+06
1	Q63844	Mitogen-activated protein kinase 3 OS=Mus musculus GN=Mapk3 PE=1 SV=5 - [MK03_MOUSE]	6	18	40	14	788243	586679	801929	607750	546003	569873	588251	576532	567366	581344	621397	706848	574417	739770	669010	559297	596959	603251	575399	568981	601854
1	P08121	Collagen alpha-1(III) chain OS=Mus musculus GN=Col3a1 PE=1 SV=4 - [CO3A1_MOUSE]	3	30	40	3	16046	14032	10251	12273	12728	12802	11958	9353	8515	11050	11901	14389.1	13738.7	9456.42	13510.1	13037.9	13410.5	12262.9	9334.62	8539.23	11439.9
1	Q8K1R7	Serine/threonine-protein kinase Nek9 OS=Mus musculus GN=Nek9 PE=1 SV=2 - [NEK9_MOUSE]	11	31	40	14	305547	283043	315301	280273	296915	279771	239973	294066	298982	297142	289101	273996	277127	290861	308524	304144	293069	246092	293488	299833	307625
1	Q03517	Secretogranin-2 OS=Mus musculus GN=Scg2 PE=1 SV=1 - [SCG2_MOUSE]	2	29	40	1	29200	26770	33220	21240	26160	24160	24900	26970	23320	21550	25749	26184.8	26210.5	30645	23381	26796.9	25308.3	25534.9	26917	23386.4	22310.3
1	P63085	Mitogen-activated protein kinase 1 OS=Mus musculus GN=Mapk1 PE=1 SV=3 - [MK01_MOUSE]	13	21	40	15	1655043	1014043	1512478	1084548	1200680	1093944	1123118	1137612	988024	949196	1175869	1.48414e+06	992848	1.39524e+06	1.19387e+06	1.22991e+06	1.14594e+06	1.15176e+06	1.13538e+06	990836	982685
1	Q61703	Inter-alpha-trypsin inhibitor heavy chain H2 OS=Mus musculus GN=Itih2 PE=1 SV=1 - [ITIH2_MOUSE]	14	29	40	20	1373031	1351569	1086660	1209353	1334889	1329236	1194200	1361221	1331911	1974960	1354703	1.23125e+06	1.32332e+06	1.00243e+06	1.33125e+06	1.36739e+06	1.39242e+06	1.22465e+06	1.35855e+06	1.3357e+06	2.04464e+06
1	Q8BXR5	Sodium leak channel non-selective protein OS=Mus musculus GN=Nalcn PE=1 SV=2 - [NALCN_MOUSE]	1	32	40	1	1	1072	2212	113700	95610	16190	3975	11920	1163	681	24652	0.896739	1049.59	2040.54	125161	97937.9	16959.5	4076.36	11896.6	1166.31	705.026
1	Q8K182	Complement component C8 alpha chain OS=Mus musculus GN=C8a PE=1 SV=1 - [CO8A_MOUSE]	18	30	40	20	706193	2220565	916770	768081	792167	1189565	1379320	1239161	2170375	1022323	1240452	633271	2.17415e+06	845709	845502	811455	1.24611e+06	1.41449e+06	1.23673e+06	2.17655e+06	1.05839e+06
1	Q9D154	Leukocyte elastase inhibitor A OS=Mus musculus GN=Serpinb1a PE=1 SV=1 - [ILEUA_MOUSE]	11	28	40	14	532789	396464	572414	470484	529184	484860	452449	485763	417858	465207	480747	477773	388177	528045	517908	542069	507906	463986	484809	419047	481620
1	Q8K1A6	Coiled-coil and C2 domain-containing protein 1A OS=Mus musculus GN=Cc2d1a PE=1 SV=2 - [C2D1A_MOUSE]	1	28	40	0	0	0	0	0	0	0	0	0	0	0	0	0	0	0	0	0	0	0	0	0	0
1	Q8BWF0	Succinate-semialdehyde dehydrogenase, mitochondrial OS=Mus musculus GN=Aldh5a1 PE=1 SV=1 - [SSDH_MOUSE]	11	22	40	13	242876	343657	270559	256007	271670	250373	227701	250913	288070	152193	255402	217796	336474	249587	281812	278285	262273	233507	250420	288890	157563
1	Q8CIG8	Protein arginine N-methyltransferase 5 OS=Mus musculus GN=Prmt5 PE=1 SV=3 - [ANM5_MOUSE]	13	22	40	15	656605	589268	817271	747644	613521	600956	512407	598649	525561	640163	630205	588803	576951	753922	823005	628459	629520	525473	597473	527057	662749
1	O35887	Calumenin OS=Mus musculus GN=Calu PE=1 SV=1 - [CALU_MOUSE]	13	17	40	21	2700874	1726904	1937259	2296164	2100779	2005436	1856245	2128247	1021668	3001871	2077545	2.42198e+06	1.69081e+06	1.7871e+06	2.52761e+06	2.15193e+06	2.10076e+06	1.90358e+06	2.12407e+06	1.02458e+06	3.10778e+06
1	Q9D8E6	60S ribosomal protein L4 OS=Mus musculus GN=Rpl4 PE=1 SV=3 - [RL4_MOUSE]	13	22	40	21	1649251	2052250	2060590	1481398	1549505	1559467	1333381	1588635	1379000	1146736	1580021	1.47895e+06	2.00935e+06	1.90087e+06	1.63072e+06	1.58723e+06	1.63359e+06	1.36738e+06	1.58551e+06	1.38292e+06	1.18719e+06
1	A2AKB4	FERM and PDZ domain-containing protein 1 OS=Mus musculus GN=Frmpd1 PE=1 SV=1 - [FRPD1_MOUSE]	2	35	40	2	204880	172130	160960	155450	153500	140320	158730	143630	198250	131160	161901	183724	168532	148484	171119	157237	146989	162778	143348	198814	135787
1	P70207	Plexin-A2 OS=Mus musculus GN=Plxna2 PE=1 SV=2 - [PLXA2_MOUSE]	1	36	40	1	3594	2309	2362	4021	5577	2417	4562	3296	2170	1895	3220	3222.88	2260.74	2178.92	4426.31	5712.79	2531.88	4678.33	3289.52	2176.18	1961.86
1	P56959	RNA-binding protein FUS OS=Mus musculus GN=Fus PE=1 SV=1 - [FUS_MOUSE]	7	22	40	11	543172	723944	1023316	856595	649586	689765	802396	697720	605394	812877	740477	487084	708812	943996	942938	665402	722550	822857	696349	607117	841556
1	CONT_083	gi 386849 (L00205) keratin type II [Homo sapiens].	1	22	39	1	33670	1	2879	22600	23210	11430	17320	10060	456	1	12163	30193.2	0.979098	2655.84	24878	23775.1	11973.3	17761.7	10040.2	457.298	1.03528
1	P51855	Glutathione synthetase OS=Mus musculus GN=Gss PE=1 SV=1 - [GSHB_MOUSE]	14	25	39	17	1067864	761226	1180377	830218	836148	812102	696322	781672	676484	863880	850629	957595	745315	1.08888e+06	913902	856507	850702	714078	780136	678409	894359
1	Q8QZY1	Eukaryotic translation initiation factor 3 subunit L OS=Mus musculus GN=Eif3l PE=1 SV=1 - [EIF3L_MOUSE]	14	27	39	17	775430	761329	957904	580085	676725	666789	670654	677915	741855	460299	696898	695358	745416	883655	638556	693202	698482	687755	676583	743966	476539
1	O70133	ATP-dependent RNA helicase A OS=Mus musculus GN=Dhx9 PE=1 SV=2 - [DHX9_MOUSE]	9	30	39	8	102517	187725	200137	169802	147192	181519	183325	179566	209134	124924	168584	91931	183801	184624	186918	150776	190147	188000	179213	209729	129331
1	Q8BKZ9	Pyruvate dehydrogenase protein X component, mitochondrial OS=Mus musculus GN=Pdhx PE=1 SV=1 - [ODPX_MOUSE]	9	19	39	14	706236	1260637	681923	690926	705306	751708	868632	757480	839779	545035	780766	633309	1.23429e+06	629066	760570	722479	787437	890782	755992	842169	564264
1	P70180	Atrial natriuretic peptide receptor 3 OS=Mus musculus GN=Npr3 PE=1 SV=3 - [ANPRC_MOUSE]	14	27	39	16	2106457	490992	1312596	1229077	1714115	1212981	1433463	1256773	562446	1073512	1239241	1.88894e+06	480730	1.21085e+06	1.35297e+06	1.75585e+06	1.27063e+06	1.47002e+06	1.2543e+06	564047	1.11139e+06
1	Q7TPS5	C2 domain-containing protein 5 OS=Mus musculus GN=C2cd5 PE=1 SV=2 - [C2CD5_MOUSE]	2	28	39	1	1275	1206	1132	1	982	368	1018	840	930	1	775	1143.34	1180.79	1044.26	1.1008	1005.91	385.491	1043.96	838.349	932.647	1.03528
1	CONT_173	gi 1903218|gnl|PID|e255345 (X99140) type II intermediate filament of hair keratin [Homo sapiens].	1	24	39	1	918	1	1	1	459	1	1	1	1	745	213	823.207	0.979098	0.922488	1.1008	470.176	1.04753	1.0255	0.998035	1.00285	771.284
1	Q60949	TBC1 domain family member 1 OS=Mus musculus GN=Tbc1d1 PE=1 SV=3 - [TBCD1_MOUSE]	2	30	39	3	177330	249540	220780	195640	220420	195240	246530	195230	225430	141600	206774	159019	244324	203667	215360	225787	204520	252816	194846	226072	146596
1	Q3UPF5	Zinc finger CCCH-type antiviral protein 1 OS=Mus musculus GN=Zc3hav1 PE=1 SV=1 - [ZCCHV_MOUSE]	5	26	39	6	62374	71793	71798	63056	65015	70662	75778	66484	83994	66922	69788	55933.2	70292.4	66232.8	69411.9	66598	74020.6	77710.3	66353.4	84233	69283.1
1	P97298	Pigment epithelium-derived factor OS=Mus musculus GN=Serpinf1 PE=1 SV=2 - [PEDF_MOUSE]	12	24	39	22	1283542	795473	1325060	766092	833991	803521	715876	859399	705857	1037644	912646	1.151e+06	778846	1.22235e+06	843313	854297	841713	734131	857710	707866	1.07425e+06
1	Q9DBB4	N-alpha-acetyltransferase 16, NatA auxiliary subunit OS=Mus musculus GN=Naa16 PE=2 SV=1 - [NAA16_MOUSE]	1	32	39	1	63870	79690	55810	40930	63200	59480	62350	62780	83610	85720	65744	57274.7	78024.4	51484	45055.7	64738.8	62307.1	63939.9	62656.6	83847.9	88744.3
1	Q924C1	Exportin-5 OS=Mus musculus GN=Xpo5 PE=1 SV=1 - [XPO5_MOUSE]	1	30	39	0	0	0	0	0	0	0	0	0	0	0	0	0	0	0	0	0	0	0	0	0	0
1	Q8CH09	SURP and G-patch domain-containing protein 2 OS=Mus musculus GN=Sugp2 PE=1 SV=2 - [SUGP2_MOUSE]	1	32	39	0	0	0	0	0	0	0	0	0	0	0	0	0	0	0	0	0	0	0	0	0	0
1	Q8R5F7	Interferon-induced helicase C domain-containing protein 1 OS=Mus musculus GN=Ifih1 PE=1 SV=1 - [IFIH1_MOUSE]	3	31	39	3	17146	16511	23051	12481	14575	13418	12967	13649	18630	10476	15290	15375.5	16165.9	21264.3	13739.1	14929.9	14055.8	13297.7	13622.2	18683	10845.6
1	B1AZP2	Disks large-associated protein 4 OS=Mus musculus GN=Dlgap4 PE=1 SV=1 - [DLGP4_MOUSE]	7	27	39	8	271055	167301	291321	303643	274109	312444	498477	409624	393368	230008	315135	243066	163804	268740	334250	280783	327295	511188	408819	394487	238123
1	D3YXK2	Scaffold attachment factor B1 OS=Mus musculus GN=Safb PE=1 SV=2 - [SAFB1_MOUSE]	3	29	39	2	5980	10831	10241	11472	7872	6846	9030	9506	10501	5453	8773	5362.5	10604.6	9447.2	12628.4	8063.67	7171.39	9260.26	9487.32	10530.9	5645.39
1	Q8R526	Polycystic kidney disease protein 1-like 1 OS=Mus musculus GN=Pkd1l1 PE=1 SV=2 - [PK1L1_MOUSE]	2	33	39	3	44800	36931	43850	33553	40775	34584	42698	40540	40659	36176	39457	40173.9	36159.1	40451.1	36935.1	41767.8	36227.8	43786.8	40460.3	40774.7	37452.3
1	Q62468	Villin-1 OS=Mus musculus GN=Vil1 PE=1 SV=3 - [VILI_MOUSE]	8	30	39	8	107253	54994	154297	104888	52456	87085	147721	80884	131396	18042	93902	96178	53844.5	142337	115461	53733.2	91224.2	151488	80725.1	131770	18678.5
1	Q8JZR0	Long-chain-fatty-acid--CoA ligase 5 OS=Mus musculus GN=Acsl5 PE=1 SV=1 - [ACSL5_MOUSE]	3	24	39	1	7165	7226	4097	7235	14190	16140	18010	19500	16560	10790	12091	6425.14	7074.97	3779.43	7964.27	14535.5	16907.1	18469.2	19461.7	16607.1	11170.7
1	P00493	Hypoxanthine-guanine phosphoribosyltransferase OS=Mus musculus GN=Hprt1 PE=1 SV=3 - [HPRT_MOUSE]	9	15	39	23	4923092	1892032	4315244	2587955	2935154	2549109	1769000	2596374	1753636	2937786	2825938	4.41473e+06	1.85249e+06	3.98076e+06	2.84882e+06	3.00662e+06	2.67027e+06	1.81411e+06	2.59127e+06	1.75863e+06	3.04143e+06
1	Q8R5L3	Vam6/Vps39-like protein OS=Mus musculus GN=Vps39 PE=1 SV=1 - [VPS39_MOUSE]	3	28	39	3	34419	14890	26762	34959	42564	30768	34513	25333	21906	23887	29000	30864.9	14578.8	24687.6	38482.8	43600.3	32230.4	35393.1	25283.2	21968.3	24729.8
1	O88569	Heterogeneous nuclear ribonucleoproteins A2/B1 OS=Mus musculus GN=Hnrnpa2b1 PE=1 SV=2 - [ROA2_MOUSE]	12	20	39	17	781396	1230905	1319865	1181499	869373	966086	805889	954639	1177347	702990	998999	700708	1.20518e+06	1.21756e+06	1.30059e+06	890541	1.012e+06	826439	952763	1.1807e+06	727792
1	Q8CCB4	Vacuolar protein sorting-associated protein 53 homolog OS=Mus musculus GN=Vps53 PE=1 SV=1 - [VPS53_MOUSE]	1	33	39	1	91480	36190	89210	58670	67470	70780	66600	66200	67800	111800	72620	82033.7	35433.6	82295.1	64583.8	69112.8	74144.2	68298.3	66069.9	67993	115744
1	Q8BTZ4	Anaphase-promoting complex subunit 5 OS=Mus musculus GN=Anapc5 PE=1 SV=1 - [APC5_MOUSE]	2	23	39	2	1936	14826	20231	1859	2808	8524	2190	9280	13361	14676	8969	1736.09	14516.1	18662.8	2046.38	2876.37	8929.15	2245.84	9261.77	13399	15193.8
1	P35922	Fragile X mental retardation protein 1 homolog OS=Mus musculus GN=Fmr1 PE=1 SV=1 - [FMR1_MOUSE]	8	27	39	8	451330	448586	484162	355522	516547	450080	519830	426800	432208	363212	444828	404725	439210	446633	391358	529124	471473	533085	425961	433438	376026
1	Q6PCM2	Integrator complex subunit 6 OS=Mus musculus GN=Ints6 PE=1 SV=1 - [INT6_MOUSE]	1	26	39	1	296200	319100	105700	238400	324000	330600	361200	321200	345700	337400	297950	265614	312430	97506.9	262430	331889	346314	370410	320569	346684	349304
1	Q8BH35	Complement component C8 beta chain OS=Mus musculus GN=C8b PE=1 SV=1 - [CO8B_MOUSE]	14	25	39	17	515589	1826321	745779	589900	585340	957770	1136577	1003240	1769865	925084	1005547	462349	1.78815e+06	687972	649361	599592	1.00329e+06	1.16556e+06	1.00127e+06	1.7749e+06	957722
1	Q3V3R4	Integrin alpha-1 OS=Mus musculus GN=Itga1 PE=1 SV=2 - [ITA1_MOUSE]	13	33	39	13	259363	223408	266524	452287	379063	335782	408119	316895	323088	301134	326566	232581	218738	245865	497877	388292	351742	418526	316272	324007	311758
1	Q8BND5	Sulfhydryl oxidase 1 OS=Mus musculus GN=Qsox1 PE=1 SV=1 - [QSOX1_MOUSE]	12	28	39	14	882566	437792	359180	830664	696002	569952	1048574	529580	778898	359739	649295	791431	428641	331339	914393	712948	597042	1.07531e+06	528539	781115	372431
1	Q8BGT5	Alanine aminotransferase 2 OS=Mus musculus GN=Gpt2 PE=1 SV=1 - [ALAT2_MOUSE]	14	27	39	13	208450	490895	230558	229818	246825	292113	437418	286021	433017	148845	300396	186925	480635	212687	252983	252835	305997	448572	285459	434249	154096
1	Q6NVE8	WD repeat-containing protein 44 OS=Mus musculus GN=Wdr44 PE=1 SV=1 - [WDR44_MOUSE]	4	28	39	4	25137	22493	18717	17604	21522	20821	22694	19392	19727	18406	20651	22541.3	22022.9	17266.2	19378.4	22046	21810.6	23272.7	19353.9	19783.1	19055.4
1	Q64442	Sorbitol dehydrogenase OS=Mus musculus GN=Sord PE=1 SV=3 - [DHSO_MOUSE]	14	23	39	20	1242920	742810	2106199	1571116	1130099	1290403	946053	1316153	904506	1036969	1228723	1.11458e+06	727284	1.94294e+06	1.72948e+06	1.15761e+06	1.35174e+06	970177	1.31357e+06	907080	1.07355e+06
1	Q62028	Secretory phospholipase A2 receptor OS=Mus musculus GN=Pla2r1 PE=1 SV=1 - [PLA2R_MOUSE]	2	32	39	2	20525	23690	20932	22878	22082	18407	21047	20092	17433	24207	21129	18405.6	23194.8	19309.5	25184.1	22619.7	19281.9	21583.7	20052.5	17482.6	25061
1	P15092	Interferon-activable protein 204 OS=Mus musculus GN=Ifi204 PE=1 SV=2 - [IFI4_MOUSE]	10	27	39	9	189975	246420	292349	174131	168615	179882	170790	186043	227151	173515	200887	170358	241269	269688	191683	172720	188432	175145	185677	227797	179637
1	P42232	Signal transducer and activator of transcription 5B OS=Mus musculus GN=Stat5b PE=1 SV=1 - [STA5B_MOUSE]	2	21	39	2	14701	13731	17164	12297	14742	12258	10862	12894	10187	10012	12885	13183	13444	15833.6	13536.5	15100.9	12840.6	11139	12868.7	10216	10365.2
1	Q5SSZ5	Tensin-3 OS=Mus musculus GN=Tns3 PE=1 SV=1 - [TENS3_MOUSE]	6	24	39	7	521704	441611	517092	485398	566226	470839	589191	501886	495289	412370	500161	467832	432381	477011	534325	580012	493218	604215	500900	496699	426919
1	Q91W86	Vacuolar protein sorting-associated protein 11 homolog OS=Mus musculus GN=Vps11 PE=1 SV=3 - [VPS11_MOUSE]	3	31	39	3	18185	11164	22894	18804	21333	16664	24472	18146	19117	16300	18708	16307.2	10930.7	21119.4	20699.4	21852.4	17456	25096	18110.3	19171.4	16875.1
1	Q9Z1E4	Glycogen [starch] synthase, muscle OS=Mus musculus GN=Gys1 PE=1 SV=2 - [GYS1_MOUSE]	14	30	39	14	701978	939422	836144	516553	593712	686507	649856	693499	729771	602887	695033	629491	919787	771333	568621	608168	719137	666427	692136	731848	624157
1	Q6P542	ATP-binding cassette sub-family F member 1 OS=Mus musculus GN=Abcf1 PE=1 SV=1 - [ABCF1_MOUSE]	6	30	39	7	102499	82317	131977	94237	96566	112971	110042	107639	118868	79558	103667	91914.9	80596.4	121747	103736	98917.2	118341	112848	107427	119206	82364.9
1	Q8R4D5	Transient receptor potential cation channel subfamily M member 8 OS=Mus musculus GN=Trpm8 PE=1 SV=3 - [TRPM8_MOUSE]	1	26	39	1	87570	41370	107100	95260	91810	77570	60450	83080	44890	124100	81320	78527.4	40505.3	98798.4	104862	94045.4	81256.9	61991.4	82916.8	45017.8	128478
1	O55098	Serine/threonine-protein kinase 10 OS=Mus musculus GN=Stk10 PE=1 SV=2 - [STK10_MOUSE]	2	34	39	2	53726	32861	53998	39063	39728	36576	35558	35815	35620	35406	39835	48178.2	32174.2	49812.5	43000.5	40695.3	38314.5	36464.7	35744.6	35721.4	36655.2
1	Q9R1C7	Pre-mRNA-processing factor 40 homolog A OS=Mus musculus GN=Prpf40a PE=1 SV=1 - [PR40A_MOUSE]	3	34	39	3	4254	14154	10237	9301	7693	8052	15936	10908	11915	9883	10233	3814.73	13858.2	9443.51	10238.5	7880.31	8434.72	16342.4	10886.6	11948.9	10231.7
1	Q8C1B7	Septin-11 OS=Mus musculus GN=Sept11 PE=1 SV=4 - [SEP11_MOUSE]	4	22	39	5	597435	351735	534450	423413	468616	435451	355667	398570	307962	609166	448247	535743	344383	493024	466092	480026	456148	364736	397787	308838	630658
1	Q8JZQ2	AFG3-like protein 2 OS=Mus musculus GN=Afg3l2 PE=1 SV=1 - [AFG32_MOUSE]	9	31	39	8	171294	168636	151532	142822	134919	180957	218052	173459	313617	77670	173296	153606	165111	139786	157218	138204	189558	223612	173118	314510	80410.3
1	A6H611	Mitochondrial intermediate peptidase OS=Mus musculus GN=Mipep PE=1 SV=1 - [MIPEP_MOUSE]	2	25	39	1	487	847	1	1	1	1	434	1	938	1	271	436.712	829.296	0.922488	1.1008	1.02435	1.04753	445.067	0.998035	940.669	1.03528
1	Q8VHE0	Translocation protein SEC63 homolog OS=Mus musculus GN=Sec63 PE=1 SV=4 - [SEC63_MOUSE]	6	30	39	6	105963	97229	85659	123529	106773	113961	142371	108608	122256	68389	107474	95021.2	95196.8	79019.4	135980	109373	119378	146001	108395	122604	70801.8
1	Q8C863	E3 ubiquitin-protein ligase Itchy OS=Mus musculus GN=Itch PE=1 SV=2 - [ITCH_MOUSE]	2	29	39	2	19561	31941	18851	25702	21791	73533	23721	79350	149921	20981	46535	17541.1	31273.4	17389.8	28292.7	22321.6	77028.1	24325.9	79194.1	150348	21721.2
1	Q60931	Voltage-dependent anion-selective channel protein 3 OS=Mus musculus GN=Vdac3 PE=1 SV=1 - [VDAC3_MOUSE]	7	14	39	16	396604	664275	512301	687807	721389	732339	775656	755519	1026685	270719	654329	355650	650391	472591	757137	738953	767147	795435	754034	1.02961e+06	280270
1	Q91VC3	Eukaryotic initiation factor 4A-III OS=Mus musculus GN=Eif4a3 PE=1 SV=3 - [IF4A3_MOUSE]	7	20	39	8	130957	176080	211651	172354	141091	150884	189581	156402	193940	105494	162843	117434	172400	195245	189727	144526	158056	194415	156095	194492	109216
1	Q8K045	Serine/threonine-protein kinase N3 OS=Mus musculus GN=Pkn3 PE=1 SV=1 - [PKN3_MOUSE]	2	22	39	2	29263	58310	40650	46996	32756	42232	40449	42838	48311	36724	41853	26241.3	57091.2	37499.1	51733.1	33553.5	44239.3	41480.4	42753.8	48448.5	38019.7
1	Q9DAI6	Protein FAM135B OS=Mus musculus GN=Fam135b PE=1 SV=3 - [F135B_MOUSE]	1	31	39	1	19790	26140	19990	28310	18880	23860	25950	22580	20410	29790	23570	17746.5	25593.6	18440.5	31163.6	19339.7	24994.1	26611.7	22535.6	20468.1	30841
1	Q8C0J2	Autophagy-related protein 16-1 OS=Mus musculus GN=Atg16l1 PE=1 SV=1 - [A16L1_MOUSE]	5	27	39	6	65716	47762	76926	67761	58669	60408	72804	61245	68038	51470	63080	58930.1	46763.7	70963.3	74591.2	60097.5	63279.2	74660.5	61124.7	68231.6	53285.9
1	P62880	Guanine nucleotide-binding protein G(I)/G(S)/G(T) subunit beta-2 OS=Mus musculus GN=Gnb2 PE=1 SV=3 - [GBB2_MOUSE]	4	15	39	10	190157	165387	221236	229563	251520	232642	196767	215561	262344	128081	209326	170521	161930	204087	252703	257644	243700	201784	215137	263091	132600
1	O35855	Branched-chain-amino-acid aminotransferase, mitochondrial OS=Mus musculus GN=Bcat2 PE=1 SV=2 - [BCAT2_MOUSE]	11	16	39	28	2995480	3814746	1348510	2163897	2176619	2118243	2921866	2282964	2771932	1255004	2384926	2.68616e+06	3.73501e+06	1.24398e+06	2.38201e+06	2.22962e+06	2.21892e+06	2.99637e+06	2.27848e+06	2.77982e+06	1.29928e+06
1	Q8CDG3	Deubiquitinating protein VCIP135 OS=Mus musculus GN=Vcpip1 PE=1 SV=1 - [VCIP1_MOUSE]	3	36	39	2	26548	27430	29299	31733	24917	23218	29715	25013	26075	21768	26572	23806.6	26856.7	27028	34931.6	25523.7	24321.6	30472.7	24963.9	26149.2	22536
1	P17225	Polypyrimidine tract-binding protein 1 OS=Mus musculus GN=Ptbp1 PE=1 SV=2 - [PTBP1_MOUSE]	6	17	39	11	194243	310740	254607	186159	194083	191997	187302	204286	214788	173631	211184	174185	304245	234872	204923	198809	201123	192078	203885	215399	179757
1	Q9Z2V5	Histone deacetylase 6 OS=Mus musculus GN=Hdac6 PE=1 SV=3 - [HDAC6_MOUSE]	6	23	39	5	81883	99082	91934	172178	109596	156907	118620	148505	94324	89836	116287	73427.7	97011	84808	189533	112264	164365	121645	148213	94592.4	93005.5
1	Q3U095	NXPE family member 2 OS=Mus musculus GN=Nxpe2 PE=2 SV=1 - [NXPE2_MOUSE]	1	24	39	1	15280	11660	23410	22880	18070	27970	22960	27120	26420	12210	20798	13702.2	11416.3	21595.4	25186.3	18510	29299.4	23545.5	27066.7	26495.2	12640.8
1	Q6P8X1	Sorting nexin-6 OS=Mus musculus GN=Snx6 PE=1 SV=2 - [SNX6_MOUSE]	11	25	38	14	824488	488933	910458	520047	683961	642417	962838	632471	849832	509609	702505	739351	478714	839886	572467	700614	672951	987390	631228	852251	527588
1	P00520	Tyrosine-protein kinase ABL1 OS=Mus musculus GN=Abl1 PE=1 SV=3 - [ABL1_MOUSE]	1	32	38	1	73660	51330	77290	61040	58490	67910	65130	58400	62200	54210	62966	66053.8	50257.1	71299.1	67192.7	59914.1	71137.8	66790.8	58285.2	62377	56122.6
1	Q9QYJ0	DnaJ homolog subfamily A member 2 OS=Mus musculus GN=Dnaja2 PE=1 SV=1 - [DNJA2_MOUSE]	10	23	38	15	996605	1213286	1526534	1112865	1125118	1233150	1155468	1298628	1187358	1241870	1209088	893695	1.18793e+06	1.40821e+06	1.22504e+06	1.15251e+06	1.29176e+06	1.18493e+06	1.29608e+06	1.19074e+06	1.28568e+06
1	P57080	Ubiquitin carboxyl-terminal hydrolase 25 OS=Mus musculus GN=Usp25 PE=1 SV=2 - [UBP25_MOUSE]	1	28	38	1	6612	2245	5703	3799	5818	3095	3828	4196	2815	2628	4074	5929.24	2198.08	5260.95	4181.93	5959.66	3242.11	3925.61	4187.76	2823.01	2720.72
1	Q8K4Z5	Splicing factor 3A subunit 1 OS=Mus musculus GN=Sf3a1 PE=1 SV=1 - [SF3A1_MOUSE]	10	31	38	11	52822	81752	75602	80228	63642	64098	77898	63319	74563	53835	68776	47367.6	80043.3	69741.9	88314.8	65191.6	67144.6	79884.4	63194.6	74775.2	55734.4
1	Q62230	Sialoadhesin OS=Mus musculus GN=Siglec1 PE=1 SV=2 - [SN_MOUSE]	2	25	38	2	7976	6729	6401	6215	7273	6549	7817	6674	7930	7133	7070	7152.39	6588.35	5904.84	6841.46	7450.08	6860.28	8016.33	6660.89	7952.57	7384.66
1	Q6PF93	Phosphatidylinositol 3-kinase catalytic subunit type 3 OS=Mus musculus GN=Pik3c3 PE=1 SV=1 - [PK3C3_MOUSE]	5	28	38	6	43967	33114	39550	42254	32949	42376	58375	40105	66479	36352	43552	39426.9	32421.9	36484.4	46513.1	33751.2	44390.2	59863.5	40026.2	66668.2	37634.5
1	Q7TQH0	Ataxin-2-like protein OS=Mus musculus GN=Atxn2l PE=1 SV=1 - [ATX2L_MOUSE]	12	31	38	11	212563	192772	222248	249275	197535	183965	202079	176016	192056	171781	200029	190614	188743	205021	274401	202345	192709	207232	175670	192603	177842
1	Q8BWW9	Serine/threonine-protein kinase N2 OS=Mus musculus GN=Pkn2 PE=1 SV=3 - [PKN2_MOUSE]	4	31	38	4	17494	14331	20177	16040	18760	14498	16536	16659	14508	16866	16587	15687.6	14031.5	18613	17656.8	19216.8	15187.1	16957.7	16626.3	14549.3	17461
1	Q8CFH6	Serine/threonine-protein kinase SIK2 OS=Mus musculus GN=Sik2 PE=1 SV=1 - [SIK2_MOUSE]	5	27	38	6	169183	173796	167374	132738	181252	158659	181413	163385	196427	113393	163762	151713	170163	154400	146118	185665	166200	186039	163064	196986	117394
1	A2AJI0	MAP7 domain-containing protein 1 OS=Mus musculus GN=Map7d1 PE=1 SV=1 - [MA7D1_MOUSE]	3	30	38	3	97464	69170	111665	78502	89871	82924	92092	88430	71231	92582	87393	87399.8	67724.2	103010	86414.9	92059.2	86865.4	94440.3	88256.2	71433.7	95848.4
1	P28653	Biglycan OS=Mus musculus GN=Bgn PE=1 SV=1 - [PGS1_MOUSE]	12	13	38	30	851926	1751791	1829521	1029317	843838	1261870	765589	1325810	1338853	1470540	1246905	763955	1.71518e+06	1.68771e+06	1.13307e+06	864384	1.32185e+06	785111	1.3232e+06	1.34266e+06	1.52242e+06
1	Q99MN1	Lysine--tRNA ligase OS=Mus musculus GN=Kars PE=1 SV=1 - [SYK_MOUSE]	13	27	38	15	1107688	1032231	1263109	1167402	1026644	1034246	1006517	1017274	1039145	879782	1057404	993307	1.01066e+06	1.1652e+06	1.28507e+06	1.05164e+06	1.0834e+06	1.03218e+06	1.01528e+06	1.0421e+06	910822
1	Q5PSV9	Mediator of DNA damage checkpoint protein 1 OS=Mus musculus GN=Mdc1 PE=1 SV=1 - [MDC1_MOUSE]	1	34	38	1	3198	1	4855	3124	4443	2584	2610	3060	2761	1929	2857	2867.77	0.979098	4478.68	3438.89	4551.18	2706.82	2676.55	3053.99	2768.86	1997.06
1	Q8CHT1	Ephexin-1 OS=Mus musculus GN=Ngef PE=1 SV=1 - [NGEF_MOUSE]	1	22	38	0	0	0	0	0	0	0	0	0	0	0	0	0	0	0	0	0	0	0	0	0	0
1	P55096	ATP-binding cassette sub-family D member 3 OS=Mus musculus GN=Abcd3 PE=1 SV=2 - [ABCD3_MOUSE]	4	27	38	4	43324	52181	67500	55296	57841	79180	76199	74859	94480	42375	64324	38850.3	51090.3	62267.9	60869.7	59249.3	82943.5	78142	74711.9	94748.9	43870
1	Q8K1H1	Tudor domain-containing protein 7 OS=Mus musculus GN=Tdrd7 PE=1 SV=1 - [TDRD7_MOUSE]	3	32	38	4	23533	19348	26002	22019	24556	21213	25332	24315	20809	19828	22696	21103	18943.6	23986.5	24238.5	25153.9	22221.3	25978	24267.2	20868.2	20527.6
1	Q9Z103	Activity-dependent neuroprotector homeobox protein OS=Mus musculus GN=Adnp PE=1 SV=2 - [ADNP_MOUSE]	1	29	38	1	4877	2990	4688	4643	7629	8411	5366	5549	6132	7012	5730	4373.4	2927.5	4324.62	5111.01	7814.75	8810.78	5502.83	5538.1	6149.45	7259.39
1	CONT_079	gi 125105|sp|P13647|K2C5_HUMAN KERATIN, TYPE II CYTOSKELETAL 5 (CYTOKERATIN 5) (K5) (CK 5) (58 KD CYTOKERATIN) [Homo sapiens].	2	26	38	2	9286	10737	10269	11884	22658	9838	13357	12034	21220	14570	13585	8327.12	10512.6	9473.03	13081.9	23209.7	10305.6	13697.6	12010.4	21280.4	15084
1	Q571F8	Glutaminase liver isoform, mitochondrial OS=Mus musculus GN=Gls2 PE=1 SV=2 - [GLSL_MOUSE]	1	25	38	0	0	0	0	0	0	0	0	0	0	0	0	0	0	0	0	0	0	0	0	0	0
1	Q811D0	Disks large homolog 1 OS=Mus musculus GN=Dlg1 PE=1 SV=1 - [DLG1_MOUSE]	10	28	38	9	223975	226643	275764	327429	250738	236878	261289	245657	230612	239678	251866	200847	221906	254389	360433	256843	248137	267952	245174	231268	248134
1	Q80ZF8	Adhesion G protein-coupled receptor B3 OS=Mus musculus GN=Adgrb3 PE=1 SV=2 - [AGRB3_MOUSE]	1	25	38	1	2007	2281	1	1849	1877	2071	2117	3664	9182	1754	2680	1799.76	2233.32	0.922488	2035.38	1922.7	2169.44	2170.98	3656.8	9208.13	1815.88
1	Q9CVB6	Actin-related protein 2/3 complex subunit 2 OS=Mus musculus GN=Arpc2 PE=1 SV=3 - [ARPC2_MOUSE]	13	19	38	22	2838890	2052777	2995564	1599214	1953351	1857713	1556828	1904950	1696750	1809868	2026590	2.54574e+06	2.00987e+06	2.76337e+06	1.76041e+06	2.00091e+06	1.94601e+06	1.59653e+06	1.90121e+06	1.70158e+06	1.87372e+06
1	P53349	Mitogen-activated protein kinase kinase kinase 1 OS=Mus musculus GN=Map3k1 PE=1 SV=3 - [M3K1_MOUSE]	1	32	38	0	0	0	0	0	0	0	0	0	0	0	0	0	0	0	0	0	0	0	0	0	0
1	Q99L45	Eukaryotic translation initiation factor 2 subunit 2 OS=Mus musculus GN=Eif2s2 PE=1 SV=1 - [IF2B_MOUSE]	14	25	38	15	1113963	749731	1321337	810238	867289	869397	988984	872700	907673	756771	925808	998934	734060	1.21892e+06	891908	888406	910720	1.0142e+06	870985	910256	783471
1	Q04750	DNA topoisomerase 1 OS=Mus musculus GN=Top1 PE=1 SV=2 - [TOP1_MOUSE]	1	30	38	1	5231	7123	5224	5534	4900	5092	4727	4338	6352	3961	5248	4690.84	6974.12	4819.08	6091.82	5019.31	5334.03	4847.54	4329.48	6370.08	4100.75
1	Q2VPA6	Helicase POLQ-like OS=Mus musculus GN=Helq PE=1 SV=2 - [HELQ_MOUSE]	1	32	38	1	27980	13740	26060	44700	35150	46170	47040	57150	23860	141200	46305	25090.8	13452.8	24040	49205.7	36005.8	48364.5	48239.5	57037.7	23927.9	146182
1	Q64010	Adapter molecule crk OS=Mus musculus GN=Crk PE=1 SV=1 - [CRK_MOUSE]	13	18	38	17	536362	348567	551373	352403	406021	365790	324474	387274	259724	523825	405581	480977	341281	508635	387925	415907	383176	332748	386513	260463	542306
1	Q8BIJ7	RUN and FYVE domain-containing protein 1 OS=Mus musculus GN=Rufy1 PE=1 SV=1 - [RUFY1_MOUSE]	5	33	38	5	13621	14420	15424	12288	14513	13867	18209	16248	15287	12995	14687	12214.5	14118.6	14228.4	13526.6	14866.4	14526.1	18673.3	16216.1	15330.5	13453.5
1	Q8BPM0	Disheveled-associated activator of morphogenesis 1 OS=Mus musculus GN=Daam1 PE=1 SV=4 - [DAAM1_MOUSE]	2	32	38	2	9987	8019	14260	17770	17035	16928	17734	14914	16379	13386	14641	8955.73	7851.39	13154.7	19561.2	17449.8	17732.6	18186.2	14884.7	16425.6	13858.3
1	Q8R5H1	Ubiquitin carboxyl-terminal hydrolase 15 OS=Mus musculus GN=Usp15 PE=1 SV=1 - [UBP15_MOUSE]	7	32	38	6	93023	86428	96965	74596	84637	83767	73209	88200	83420	79350	84359	83417.4	84621.5	89449	82115.1	86697.7	87748.5	75075.8	88026.7	83657.4	82149.5
1	P50136	2-oxoisovalerate dehydrogenase subunit alpha, mitochondrial OS=Mus musculus GN=Bckdha PE=1 SV=1 - [ODBA_MOUSE]	12	20	38	19	779256	598518	517267	647801	705940	587889	677398	594581	510086	390799	600954	698789	586008	477172	713098	723128	615832	694671	593413	511538	404587
1	P31254	Ubiquitin-like modifier-activating enzyme 1 Y OS=Mus musculus GN=Uba1y PE=1 SV=2 - [UBA1Y_MOUSE]	2	19	38	2	237704	86840	216579	115574	162819	102999	75412	109419	59010	99878	126623	213158	85024.9	199791	127224	166783	107895	77335	109204	59177.9	103402
1	Q8BP92	Reticulocalbin-2 OS=Mus musculus GN=Rcn2 PE=1 SV=1 - [RCN2_MOUSE]	11	14	38	16	517397	566654	611567	612709	486995	548574	372493	582431	477234	647966	542402	463970	554810	564163	674469	498852	574648	381991	581287	478592	670827
1	P14576	Signal recognition particle 54 kDa protein OS=Mus musculus GN=Srp54 PE=1 SV=2 - [SRP54_MOUSE]	5	22	38	6	101823	154570	111199	113297	102466	130863	143093	130633	153511	86391	122785	91308.7	151339	102580	124717	104961	137083	146742	130376	153948	89439
1	Q61081	Hsp90 co-chaperone Cdc37 OS=Mus musculus GN=Cdc37 PE=1 SV=1 - [CDC37_MOUSE]	12	22	38	22	1258059	807352	1474580	988257	926222	934915	871474	1010240	898879	771025	994100	1.12815e+06	790477	1.36028e+06	1.08787e+06	948774	979352	893696	1.00825e+06	901437	798227
1	Q61884	Meiosis-specific nuclear structural protein 1 OS=Mus musculus GN=Mns1 PE=1 SV=1 - [MNS1_MOUSE]	1	30	38	0	0	0	0	0	0	0	0	0	0	0	0	0	0	0	0	0	0	0	0	0	0
1	O88487	Cytoplasmic dynein 1 intermediate chain 2 OS=Mus musculus GN=Dync1i2 PE=1 SV=1 - [DC1I2_MOUSE]	12	22	38	18	759384	738487	737268	657221	656690	597124	725629	655408	779678	535157	684204	680969	723051	680121	723468	672679	625506	744132	654120	781897	554038
1	Q60790	Ras GTPase-activating protein 3 OS=Mus musculus GN=Rasa3 PE=1 SV=2 - [RASA3_MOUSE]	12	32	38	11	223878	167463	168907	230256	180765	204297	178876	205189	188462	434919	218301	200760	163963	155815	253465	185166	214007	183437	204786	188998	450263
1	P27659	60S ribosomal protein L3 OS=Mus musculus GN=Rpl3 PE=1 SV=3 - [RL3_MOUSE]	12	22	38	19	1876718	2178939	2232914	2033364	1746366	1965294	1708137	2043642	1565332	2356355	1970706	1.68293e+06	2.1334e+06	2.05984e+06	2.23832e+06	1.78889e+06	2.05871e+06	1.75169e+06	2.03963e+06	1.56979e+06	2.43949e+06
1	Q0P5W1	Vacuolar protein sorting-associated protein 8 homolog OS=Mus musculus GN=Vps8 PE=1 SV=1 - [VPS8_MOUSE]	1	28	38	1	6234	5694	9399	4889	7290	5601	4660	6098	6455	2547	5887	5590.27	5574.99	8670.46	5381.8	7467.5	5867.22	4778.83	6086.02	6473.37	2636.86
1	Q99PJ1	Protocadherin-15 OS=Mus musculus GN=Pcdh15 PE=1 SV=3 - [PCD15_MOUSE]	1	34	38	1	3396	8598	1588	3177	2516	4911	4824	4924	8258	10550	5274	3045.33	8418.29	1464.91	3497.24	2577.26	5144.42	4947.01	4914.32	8281.5	10922.2
1	Q61941	NAD(P) transhydrogenase, mitochondrial OS=Mus musculus GN=Nnt PE=1 SV=2 - [NNTM_MOUSE]	13	28	38	14	281580	49618	81852	349370	449730	248422	498030	232194	82500	61700	233500	252504	48580.9	75507.5	384586	460680	260230	510730	231738	82734.8	63876.8
1	A2APV2	Formin-like protein 2 OS=Mus musculus GN=Fmnl2 PE=1 SV=2 - [FMNL2_MOUSE]	1	35	38	1	60770	5815	7824	37560	24120	29000	57070	24000	4795	1	25096	54494.8	5693.46	7217.54	41346	24707.3	30378.4	58525.3	23952.8	4808.65	1.03528
1	Q7TPV2	E3 ubiquitin-protein ligase DZIP3 OS=Mus musculus GN=Dzip3 PE=1 SV=2 - [DZIP3_MOUSE]	1	33	38	1	10020	17590	6271	5564	8107	12840	7708	8087	11950	1513	8965	8985.33	17222.3	5784.92	6124.84	8304.39	13450.3	7904.55	8071.11	11984	1566.38
1	P47962	60S ribosomal protein L5 OS=Mus musculus GN=Rpl5 PE=1 SV=3 - [RL5_MOUSE]	14	17	38	25	2448173	2832984	2616790	2085320	2002328	2632863	2254317	3042492	2763630	2838571	2551747	2.19537e+06	2.77377e+06	2.41396e+06	2.29552e+06	2.05108e+06	2.758e+06	2.3118e+06	3.03651e+06	2.7715e+06	2.93872e+06
1	Q9ES28	Rho guanine nucleotide exchange factor 7 OS=Mus musculus GN=Arhgef7 PE=1 SV=2 - [ARHG7_MOUSE]	6	25	38	6	91881	90347	93120	99380	82652	94825	121875	99267	145578	66603	98553	82393.3	88458.6	85902.1	109397	84664.4	99332.1	124983	99071.9	145992	68952.8
1	Q8R146	Acylamino-acid-releasing enzyme OS=Mus musculus GN=Apeh PE=1 SV=3 - [APEH_MOUSE]	15	26	38	17	2514184	1556634	2036367	1540881	1577028	1717166	1494211	1786043	1551779	2158957	1793325	2.25457e+06	1.5241e+06	1.87852e+06	1.6962e+06	1.61543e+06	1.79878e+06	1.53231e+06	1.78253e+06	1.5562e+06	2.23513e+06
1	Q6P9R2	Serine/threonine-protein kinase OSR1 OS=Mus musculus GN=Oxsr1 PE=1 SV=1 - [OXSR1_MOUSE]	8	23	38	11	206589	158794	205809	142652	186515	176950	209191	169621	167340	116727	174019	185256	155475	189856	157031	191056	185361	214525	169288	167816	120845
1	Q8BVI4	Dihydropteridine reductase OS=Mus musculus GN=Qdpr PE=1 SV=2 - [DHPR_MOUSE]	8	13	38	20	2959875	2477420	2968006	2497054	2366319	2341394	1967721	2334247	2202135	2558963	2467313	2.65424e+06	2.42564e+06	2.73795e+06	2.74875e+06	2.42393e+06	2.45268e+06	2.0179e+06	2.32966e+06	2.2084e+06	2.64925e+06
1	Q60605	Myosin light polypeptide 6 OS=Mus musculus GN=Myl6 PE=1 SV=3 - [MYL6_MOUSE]	7	13	38	22	2148399	1502996	2128570	1878991	1762861	2760415	2628837	3271225	3357029	3796055	2523538	1.92655e+06	1.47158e+06	1.96358e+06	2.06839e+06	1.80578e+06	2.89162e+06	2.69587e+06	3.2648e+06	3.36658e+06	3.92998e+06
1	A2A791	Zinc finger MYM-type protein 4 OS=Mus musculus GN=Zmym4 PE=1 SV=1 - [ZMYM4_MOUSE]	1	33	38	1	14430	13370	6255	5374	15570	11630	13340	9275	26690	8267	12420	12939.9	13090.5	5770.16	5915.69	15949.1	12182.8	13680.2	9256.78	26766	8558.67
1	O54824	Pro-interleukin-16 OS=Mus musculus GN=Il16 PE=1 SV=3 - [IL16_MOUSE]	7	35	38	5	68095	75011	77690	61361	68473	74686	68084	70853	75418	95271	73494	61063.5	73443.2	71668.1	67546.1	70140.2	78235.9	69820.1	70713.8	75632.6	98632.3
1	E9PVD3	Protocadherin-16 OS=Mus musculus GN=Dchs1 PE=1 SV=1 - [PCD16_MOUSE]	1	35	38	0	0	0	0	0	0	0	0	0	0	0	0	0	0	0	0	0	0	0	0	0	0
1	P97447	Four and a half LIM domains protein 1 OS=Mus musculus GN=Fhl1 PE=1 SV=3 - [FHL1_MOUSE]	11	15	38	30	8436025	3221457	6710801	7425662	7502454	5463229	4738864	5979893	3324441	5246784	5804961	7.56491e+06	3.15412e+06	6.19063e+06	8.17415e+06	7.68512e+06	5.7229e+06	4.8597e+06	5.96814e+06	3.3339e+06	5.4319e+06
1	P09922	Interferon-induced GTP-binding protein Mx1 OS=Mus musculus GN=Mx1 PE=1 SV=1 - [MX1_MOUSE]	1	22	38	1	1416	19000	5724	5216	3760	20980	6430	5707	50110	10440	12878	1269.78	18602.9	5280.32	5741.76	3851.55	21977.2	6593.96	5695.79	50252.6	10808.3
1	Q3TEA8	Heterochromatin protein 1-binding protein 3 OS=Mus musculus GN=Hp1bp3 PE=1 SV=1 - [HP1B3_MOUSE]	8	27	38	9	208719	360121	262700	221038	213021	275031	392291	263845	337959	230414	276514	187166	352594	242338	243318	218208	288103	402294	263327	338921	238543
1	P46664	Adenylosuccinate synthetase isozyme 2 OS=Mus musculus GN=Adss PE=1 SV=2 - [PURA2_MOUSE]	8	20	38	10	241018	186176	254215	217737	181707	189425	153498	194504	156621	182222	195712	216130	182285	234510	239684	186131	198428	157412	194122	157067	188651
1	Q922S4	cGMP-dependent 3',5'-cyclic phosphodiesterase OS=Mus musculus GN=Pde2a PE=1 SV=3 - [PDE2A_MOUSE]	10	29	38	10	171284	160679	243546	145966	136257	154787	125893	160524	165841	152291	161707	153597	157321	224668	160679	139575	162144	129103	160209	166313	157664
1	Q8CAF4	NHS-like protein 1 OS=Mus musculus GN=Nhsl1 PE=1 SV=3 - [NHSL1_MOUSE]	1	32	38	1	1541	1	2437	2350	2338	2159	1890	1863	842	1249	1667	1381.88	0.979098	2248.1	2586.88	2394.93	2261.62	1938.19	1859.34	844.396	1293.07
1	Q91YW3	DnaJ homolog subfamily C member 3 OS=Mus musculus GN=Dnajc3 PE=1 SV=1 - [DNJC3_MOUSE]	9	27	38	12	331704	388700	272794	361990	338034	330692	373733	338004	343560	289197	336841	297452	380576	251649	398478	346264	346410	383263	337340	344538	299400
1	O35382	Exocyst complex component 4 OS=Mus musculus GN=Exoc4 PE=1 SV=2 - [EXOC4_MOUSE]	2	33	38	2	14485	9265	15711	12454	15542	13904	18601	12602	14761	9330	13666	12989.3	9071.35	14493.2	13709.3	15920.4	14564.9	19075.3	12577.2	14803	9659.17
1	Q5DTN8	Janus kinase and microtubule-interacting protein 3 OS=Mus musculus GN=Jakmip3 PE=1 SV=2 - [JKIP3_MOUSE]	3	31	38	3	58920	45401	42091	31461	25206	35647	31243	36330	41080	45682	39306	52835.9	44452	38828.4	34632.2	25819.7	37341.3	32039.7	36258.6	41196.9	47293.7
1	Q8BND3	WD repeat-containing protein 35 OS=Mus musculus GN=Wdr35 PE=1 SV=3 - [WDR35_MOUSE]	1	27	38	0	0	0	0	0	0	0	0	0	0	0	0	0	0	0	0	0	0	0	0	0	0
1	Q8BPB5	EGF-containing fibulin-like extracellular matrix protein 1 OS=Mus musculus GN=Efemp1 PE=1 SV=1 - [FBLN3_MOUSE]	11	18	38	15	907769	787753	919988	928924	847219	745719	677005	766791	570760	823376	797530	814032	771288	848678	1.02256e+06	867847	781163	694268	765284	572384	852425
1	Q8C650	Septin-10 OS=Mus musculus GN=Sept10 PE=1 SV=1 - [SEP10_MOUSE]	10	23	38	15	97402	116986	131308	96694	103595	107346	112962	106658	104926	113731	109161	87344.2	114541	121130	106441	106117	112448	115842	106448	105225	117744
1	Q56A10	Zinc finger protein 608 OS=Mus musculus GN=Znf608 PE=1 SV=1 - [ZN608_MOUSE]	2	35	38	2	19399	8274	18363	18019	23890	19723	18789	16864	12288	9830	16544	17395.8	8101.06	16939.6	19835.3	24471.7	20660.4	19268.1	16830.9	12323	10176.8
1	Q0VG85	Coiled-coil domain-containing protein 162 OS=Mus musculus GN=Ccdc162p PE=1 SV=4 - [CC162_MOUSE]	1	33	38	0	0	0	0	0	0	0	0	0	0	0	0	0	0	0	0	0	0	0	0	0	0
1	P59281	Rho GTPase-activating protein 39 OS=Mus musculus GN=Arhgap39 PE=1 SV=2 - [RHG39_MOUSE]	1	24	37	1	11740	12250	11290	5983	6739	7003	5552	7143	10040	1998	7974	10527.7	11994	10414.9	6586.08	6903.08	7335.86	5693.57	7128.96	10068.6	2068.49
1	O08917	Flotillin-1 OS=Mus musculus GN=Flot1 PE=1 SV=1 - [FLOT1_MOUSE]	11	27	37	15	238210	129732	189197	254636	281353	232351	308075	215972	287403	128695	226562	213612	127020	174532	280303	288203	243395	315931	215548	288221	133235
1	Q91V76	Ester hydrolase C11orf54 homolog OS=Mus musculus PE=1 SV=1 - [CK054_MOUSE]	15	19	37	29	1837450	1136378	2219451	1037412	1406811	1169434	883585	1193203	787283	1273426	1294443	1.64771e+06	1.11263e+06	2.04742e+06	1.14198e+06	1.44106e+06	1.22502e+06	906116	1.19086e+06	789524	1.31835e+06
1	Q80YQ2	Mediator of RNA polymerase II transcription subunit 23 OS=Mus musculus GN=Med23 PE=1 SV=2 - [MED23_MOUSE]	1	29	37	1	84230	8929	100400	18440	7124	38970	20890	36520	27820	22530	36585	75532.3	8742.37	92617.8	20298.7	7297.46	40822.3	21422.7	36448.2	27899.2	23324.9
1	O09131	Glutathione S-transferase omega-1 OS=Mus musculus GN=Gsto1 PE=1 SV=2 - [GSTO1_MOUSE]	12	21	37	17	1357286	1847135	2529256	807587	1019820	1218692	892835	1298538	1373863	1307143	1365215	1.21713e+06	1.80853e+06	2.33321e+06	888990	1.04465e+06	1.27662e+06	915602	1.29599e+06	1.37777e+06	1.35326e+06
1	Q9Z1X4	Interleukin enhancer-binding factor 3 OS=Mus musculus GN=Ilf3 PE=1 SV=2 - [ILF3_MOUSE]	7	25	37	8	94785	186285	142370	153561	131318	131868	126147	128563	176505	99254	137066	84997.4	182391	131335	169040	134515	138136	129364	128310	177007	102756
1	Q8R326	Paraspeckle component 1 OS=Mus musculus GN=Pspc1 PE=1 SV=1 - [PSPC1_MOUSE]	5	26	37	6	1101532	1005405	1028970	1134010	873672	822926	796442	900913	860102	981899	950587	987787	984390	949212	1.24832e+06	894944	862040	816751	899143	862550	1.01654e+06
1	Q6P9Q6	FK506-binding protein 15 OS=Mus musculus GN=Fkbp15 PE=1 SV=2 - [FKB15_MOUSE]	9	27	37	6	97936	104701	107318	75266	88276	93937	96455	85880	84777	80874	91542	87823	102513	98999.5	82852.7	90425.3	98401.9	98914.6	85711.3	85018.3	83727.3
1	P01863	Ig gamma-2A chain C region, A allele OS=Mus musculus GN=Ighg PE=1 SV=1 - [GCAA_MOUSE]	7	8	37	25	4155946	95295	367884	2175260	1795520	1440742	3608500	1498211	220567	73957	1543188	3.7268e+06	93303.2	339368	2.39452e+06	1.83924e+06	1.50922e+06	3.70052e+06	1.49527e+06	221195	76566.3
1	Q07139	Protein ECT2 OS=Mus musculus GN=Ect2 PE=1 SV=2 - [ECT2_MOUSE]	1	28	37	1	31230	52290	25630	30050	25020	29400	23160	31970	27510	30190	30645	28005.2	51197.1	23643.4	33079	25629.2	30797.4	23750.6	31907.2	27588.3	31255.1
1	Q8BYA0	Tubulin-specific chaperone D OS=Mus musculus GN=Tbcd PE=1 SV=1 - [TBCD_MOUSE]	8	27	37	10	336048	218161	374742	225647	260404	243586	210642	228252	209342	215957	252278	301347	213601	345695	248392	266744	255164	216013	227804	209938	223576
1	O55201	Transcription elongation factor SPT5 OS=Mus musculus GN=Supt5h PE=1 SV=1 - [SPT5H_MOUSE]	6	33	37	5	62224	74397	97298	81176	66722	65855	56332	62746	51114	63999	68186	55798.7	72842	89756.2	89358.4	68346.5	68985.1	57768.4	62622.7	51259.5	66256.9
1	Q6PIP5	NudC domain-containing protein 1 OS=Mus musculus GN=Nudcd1 PE=1 SV=2 - [NUDC1_MOUSE]	6	24	37	7	77164	43612	66911	56187	56703	52304	44277	51619	39460	59005	54724	69196	42700.4	61724.6	61850.5	58083.6	54790	45406	51517.6	39572.3	61086.8
1	P57746	V-type proton ATPase subunit D OS=Mus musculus GN=Atp6v1d PE=1 SV=1 - [VATD_MOUSE]	9	22	37	9	244012	149637	283922	175096	159954	181558	159127	185216	181524	174657	189470	218815	146509	261915	192745	163849	190188	163185	184852	182041	180819
1	Q9CZJ2	Heat shock 70 kDa protein 12B OS=Mus musculus GN=Hspa12b PE=1 SV=1 - [HS12B_MOUSE]	7	29	37	8	193318	251460	172552	186999	254005	281701	451279	314756	464980	220717	279177	173356	246204	159177	205848	260190	295090	462786	314138	466303	228504
1	Q9CY64	Biliverdin reductase A OS=Mus musculus GN=Blvra PE=1 SV=1 - [BIEA_MOUSE]	11	21	37	20	2436890	767940	1978900	1298295	1476184	1206967	1071981	1264052	804214	1085189	1339061	2.18525e+06	751889	1.82551e+06	1.42916e+06	1.51213e+06	1.26433e+06	1.09932e+06	1.26157e+06	806503	1.12348e+06
1	Q9WVE8	Protein kinase C and casein kinase substrate in neurons protein 2 OS=Mus musculus GN=Pacsin2 PE=1 SV=1 - [PACN2_MOUSE]	16	25	37	21	608887	500877	771127	458805	510609	488039	486847	466466	501636	451742	524504	546013	490408	711355	505052	523041	511236	499261	465549	503064	467680
1	O88520	Leucine-rich repeat protein SHOC-2 OS=Mus musculus GN=Shoc2 PE=1 SV=2 - [SHOC2_MOUSE]	1	29	37	1	1378	1102	1	1	898	910	481	1	1	1142	592	1235.71	1078.97	0.922488	1.1008	919.865	953.253	493.265	0.998035	1.00285	1182.29
1	P62715	Serine/threonine-protein phosphatase 2A catalytic subunit beta isoform OS=Mus musculus GN=Ppp2cb PE=1 SV=1 - [PP2AB_MOUSE]	2	18	37	3	114333	63681	120895	90412	85453	78990	62278	80947	53321	54341	80465	102527	62350	111524	99525.4	87533.6	82744.4	63866.1	80787.9	53472.7	56258.2
1	Q9Z1L5	Voltage-dependent calcium channel subunit alpha-2/delta-3 OS=Mus musculus GN=Cacna2d3 PE=1 SV=1 - [CA2D3_MOUSE]	1	24	37	1	31040	57190	49910	38640	50330	43890	42590	49820	52420	46810	46264	27834.8	55994.6	46041.4	42534.8	51555.4	45976.1	43676	49722.1	52569.2	48461.5
1	Q03391	Glutamate receptor ionotropic, NMDA 2D OS=Mus musculus GN=Grin2d PE=1 SV=3 - [NMDE4_MOUSE]	2	25	37	2	522700	383000	434700	432700	386300	429400	436700	460900	338200	303300	412790	468726	374995	401005	476315	395706	449810	447836	459994	339162	314001
1	Q8CHH9	Septin-8 OS=Mus musculus GN=Sept8 PE=1 SV=4 - [SEPT8_MOUSE]	7	22	37	13	901595	433944	779190	648915	733750	575248	627901	579515	516763	569065	636589	808496	424874	718793	714324	751615	602590	643912	578376	518234	589142
1	Q69ZR9	Protein TASOR OS=Mus musculus GN=Fam208a PE=1 SV=2 - [TASOR_MOUSE]	2	32	37	2	25011	60878	27367	16100	22450	24154	14904	22311	25389	10997	24956	22428.3	59605.6	25245.7	17722.8	22996.6	25302.1	15284	22267.2	25461.3	11385
1	P21619	Lamin-B2 OS=Mus musculus GN=Lmnb2 PE=1 SV=2 - [LMNB2_MOUSE]	4	31	37	5	40795	77000	40332	45710	47437	57108	76909	56125	73495	54396	56931	36582.5	75390.6	37205.8	50317.5	48592	59822.4	78870.1	56014.7	73704.2	56315.1
1	Q9DCS3	Trans-2-enoyl-CoA reductase, mitochondrial OS=Mus musculus GN=Mecr PE=1 SV=2 - [MECR_MOUSE]	8	16	37	16	447050	389482	404001	319033	373823	350005	316916	354158	308726	303436	356663	400887	381341	372686	351191	382925	366641	324997	353462	309605	314142
1	Q8VED5	Keratin, type II cytoskeletal 79 OS=Mus musculus GN=Krt79 PE=1 SV=2 - [K2C79_MOUSE]	1	27	37	1	3012	1	3538	2680	3315	2906	6186	2813	4604	1	2906	2700.98	0.979098	3263.76	2950.14	3395.71	3044.12	6343.74	2807.47	4617.1	1.03528
1	Q60823	RAC-beta serine/threonine-protein kinase OS=Mus musculus GN=Akt2 PE=1 SV=1 - [AKT2_MOUSE]	8	27	37	11	304279	268629	275249	207761	235741	241656	269732	232494	267825	201077	250444	272859	263014	253914	228703	241481	253142	276610	232037	268587	208171
1	Q8VC30	Triokinase/FMN cyclase OS=Mus musculus GN=Tkfc PE=1 SV=1 - [TKFC_MOUSE]	13	25	37	14	339100	267567	479092	936100	459333	394664	313247	361599	258864	219638	402920	304084	261974	441956	1.03046e+06	470517	413423	321235	360888	259601	227387
1	Q9D662	Protein transport protein Sec23B OS=Mus musculus GN=Sec23b PE=1 SV=1 - [SC23B_MOUSE]	6	25	37	6	76158	84636	102448	65009	72885	73448	64385	76742	78674	51452	74584	68293.9	82867	94507	71561.8	74659.6	76939	66026.8	76591.2	78897.9	53267.3
1	P25206	DNA replication licensing factor MCM3 OS=Mus musculus GN=Mcm3 PE=1 SV=2 - [MCM3_MOUSE]	1	31	37	0	0	0	0	0	0	0	0	0	0	0	0	0	0	0	0	0	0	0	0	0	0
1	Q91YH5	Atlastin-3 OS=Mus musculus GN=Atl3 PE=1 SV=1 - [ATLA3_MOUSE]	15	18	37	20	1368919	1105204	883751	1112288	1406519	1300593	1602170	1438957	1398973	824445	1244182	1.22756e+06	1.0821e+06	815249	1.2244e+06	1.44076e+06	1.36241e+06	1.64302e+06	1.43613e+06	1.40295e+06	853532
1	Q64378	Peptidyl-prolyl cis-trans isomerase FKBP5 OS=Mus musculus GN=Fkbp5 PE=1 SV=1 - [FKBP5_MOUSE]	12	27	37	14	453720	372937	484466	405601	354676	375828	470776	403633	447549	284965	405415	406868	365142	446914	446485	363312	393691	482781	402840	448823	295019
1	Q8BH55	Threonine synthase-like 1 OS=Mus musculus GN=Thnsl1 PE=1 SV=1 - [THNS1_MOUSE]	2	28	37	2	2931	5944	6069	10886	7872	6413	5266	6473	7232	2974	6206	2628.34	5819.76	5598.58	11983.3	8063.67	6717.81	5400.28	6460.28	7252.58	3078.93
1	Q99KK9	Probable histidine--tRNA ligase, mitochondrial OS=Mus musculus GN=Hars2 PE=1 SV=1 - [SYHM_MOUSE]	1	24	37	1	24180	18130	19830	21580	27380	24240	35530	24860	23420	20570	23972	21683.2	17751.1	18292.9	23755.2	28046.6	25392.1	36436	24811.2	23486.7	21295.7
1	Q3UH60	Disco-interacting protein 2 homolog B OS=Mus musculus GN=Dip2b PE=1 SV=1 - [DIP2B_MOUSE]	2	30	37	2	37634	13632	28856	32810	33574	27770	30884	27750	22116	20891	27592	33747.9	13347.1	26619.3	36117.2	34391.5	29089.9	31671.5	27695.5	22178.9	21628.1
1	Q920B0	FERM domain-containing protein 4B OS=Mus musculus GN=Frmd4b PE=1 SV=2 - [FRM4B_MOUSE]	1	24	37	1	42490	25060	36420	651100	111900	283200	102200	233700	35420	30440	155193	38102.4	24536.2	33597	716730	114625	296661	104806	233241	35520.8	31514
1	Q3UQ28	Peroxidasin homolog OS=Mus musculus GN=Pxdn PE=1 SV=2 - [PXDN_MOUSE]	4	31	37	4	16328	7072	20148	11696	15159	13691	12635	16502	14946	17684	14586	14642	6924.18	18586.3	12874.9	15528.1	14341.7	12957.2	16469.6	14988.5	18307.9
1	Q0P678	Zinc finger CCCH domain-containing protein 18 OS=Mus musculus GN=Zc3h18 PE=1 SV=1 - [ZCH18_MOUSE]	2	32	37	1	1158	5031	3845	6038	4696	6179	8003	6486	5476	7444	5436	1038.42	4925.84	3546.97	6646.62	4810.34	6472.69	8207.07	6473.26	5491.58	7706.63
1	Q9QYC1	Pecanex-like protein 1 OS=Mus musculus GN=Pcnx1 PE=1 SV=3 - [PCX1_MOUSE]	1	31	37	1	4801	16120	5351	5628	10240	7031	7883	7623	9154	2123	7595	4305.24	15783.1	4936.23	6195.29	10489.3	7365.19	8084.01	7608.02	9180.05	2197.9
1	Q8K1R3	Polyribonucleotide nucleotidyltransferase 1, mitochondrial OS=Mus musculus GN=Pnpt1 PE=1 SV=1 - [PNPT1_MOUSE]	6	29	37	7	114703	114392	101596	98743	104048	94723	95653	93979	97279	63292	97841	102859	112001	93721.1	108696	106581	99225.2	98092.1	93794.3	97555.8	65525
1	Q8CIP4	MAP/microtubule affinity-regulating kinase 4 OS=Mus musculus GN=Mark4 PE=1 SV=1 - [MARK4_MOUSE]	1	30	37	1	3242	3782	7333	4028	5929	4700	3717	6076	6756	11310	5687	2907.23	3702.95	6764.6	4434.01	6073.36	4923.39	3811.78	6064.06	6775.23	11709
1	A2AWA9	Rab GTPase-activating protein 1 OS=Mus musculus GN=Rabgap1 PE=1 SV=1 - [RBGP1_MOUSE]	3	29	37	2	6568	5694	6526	4724	6656	4040	8018	3849	6348	3897	5632	5889.78	5574.99	6020.15	5200.17	6818.06	4232.02	8222.46	3841.44	6366.07	4034.49
1	Q8BVE3	V-type proton ATPase subunit H OS=Mus musculus GN=Atp6v1h PE=1 SV=1 - [VATH_MOUSE]	11	24	37	12	472045	284511	531078	314353	319588	326492	255778	302156	276958	309440	339240	423301	278564	489913	346039	327369	342010	262300	301562	277746	320357
1	P12367	cAMP-dependent protein kinase type II-alpha regulatory subunit OS=Mus musculus GN=Prkar2a PE=1 SV=2 - [KAP2_MOUSE]	10	23	37	11	327752	240297	285227	299897	265852	264246	223050	259086	196224	233054	259469	293908	235274	263118	330126	272325	276806	228738	258577	196782	241276
1	Q9R0B9	Procollagen-lysine,2-oxoglutarate 5-dioxygenase 2 OS=Mus musculus GN=Plod2 PE=1 SV=2 - [PLOD2_MOUSE]	1	25	37	1	930	1	1	1084	1	393	1159	1123	1436	876	700	833.967	0.979098	0.922488	1193.27	1.02435	411.68	1188.55	1120.79	1440.09	906.906
1	Q61136	Serine/threonine-protein kinase PRP4 homolog OS=Mus musculus GN=Prpf4b PE=1 SV=3 - [PRP4B_MOUSE]	1	31	37	1	1011	398	1442	1052	1279	868	893	1180	448	1115	969	906.603	389.681	1330.23	1158.04	1310.14	909.257	915.771	1177.68	449.275	1154.34
1	A6X8Z5	Rho GTPase-activating protein 31 OS=Mus musculus GN=Arhgap31 PE=1 SV=1 - [RHG31_MOUSE]	1	33	37	0	0	0	0	0	0	0	0	0	0	0	0	0	0	0	0	0	0	0	0	0	0
1	Q9D3U0	Putative tRNA pseudouridine synthase Pus10 OS=Mus musculus GN=Pus10 PE=1 SV=1 - [PUS10_MOUSE]	3	22	37	3	36425	32251	41195	32453	32926	29129	27647	31233	25607	31831	32070	32663.7	31576.9	38001.9	35724.2	33727.7	30513.5	28352	31171.6	25679.9	32954
1	Q9JM13	Rab5 GDP/GTP exchange factor OS=Mus musculus GN=Rabgef1 PE=1 SV=1 - [RABX5_MOUSE]	2	27	37	2	28367	11690	26610	17176	19312	19417	24674	19149	18301	11649	19635	25437.8	11445.7	24547.4	18907.3	19782.2	20339.9	25303.2	19111.4	18353.1	12060
1	B2RXC1	Trafficking protein particle complex subunit 11 OS=Mus musculus GN=Trappc11 PE=1 SV=1 - [TPC11_MOUSE]	6	30	37	4	49112	38923	48975	34052	37172	37672	47960	37530	37863	28300	39756	44040.7	38109.4	45178.8	37484.4	38077.1	39462.6	49183	37456.3	37970.8	29298.5
1	Q80TZ9	Arginine-glutamic acid dipeptide repeats protein OS=Mus musculus GN=Rere PE=1 SV=3 - [RERE_MOUSE]	3	28	37	3	54090	37387	53121	60870	59776	53531	65755	51474	66232	48531	55077	48504.6	36605.6	49003.5	67005.6	61231.4	56075.4	67431.7	51372.9	66420.5	50243.2
1	Q9QXM1	Junction-mediating and -regulatory protein OS=Mus musculus GN=Jmy PE=1 SV=1 - [JMY_MOUSE]	1	31	37	1	7517	6541	5335	5135	9167	5465	5478	7141	3749	3609	5914	6740.79	6404.28	4921.47	5652.6	9390.2	5724.75	5617.69	7126.97	3759.67	3736.33
1	Q6ZQ82	Rho GTPase-activating protein 26 OS=Mus musculus GN=Arhgap26 PE=1 SV=3 - [RHG26_MOUSE]	1	27	37	0	0	0	0	0	0	0	0	0	0	0	0	0	0	0	0	0	0	0	0	0	0
1	Q3UZ39	Leucine-rich repeat flightless-interacting protein 1 OS=Mus musculus GN=Lrrfip1 PE=1 SV=2 - [LRRF1_MOUSE]	8	31	37	6	221826	135426	211406	117435	127096	134496	134265	150218	146972	174447	155359	198920	132595	195019	129272	130191	140889	137689	149923	147390	180602
1	P43274	Histone H1.4 OS=Mus musculus GN=Hist1h1e PE=1 SV=2 - [H14_MOUSE]	1	15	37	8	130472	351101	123164	122386	102332	174060	247424	172686	197117	159257	178000	116999	343762	113617	134722	104824	182333	253733	172347	197678	164876
1	Q6Y7W8	PERQ amino acid-rich with GYF domain-containing protein 2 OS=Mus musculus GN=Gigyf2 PE=1 SV=2 - [PERQ2_MOUSE]	1	34	37	1	393900	616200	305800	342200	437900	443700	665200	465500	553600	398000	462200	353226	603320	282097	376693	448562	464789	682162	464585	555175	412042
1	Q9QY76	Vesicle-associated membrane protein-associated protein B OS=Mus musculus GN=Vapb PE=1 SV=3 - [VAPB_MOUSE]	8	16	36	12	1660152	1275619	1323841	1747009	1915329	1522068	1717622	1599287	1207400	1536972	1550530	1.48872e+06	1.24896e+06	1.22123e+06	1.9231e+06	1.96196e+06	1.59441e+06	1.76142e+06	1.59614e+06	1.21084e+06	1.5912e+06
1	Q3UTQ8	Cyclin-dependent kinase-like 5 OS=Mus musculus GN=Cdkl5 PE=1 SV=1 - [CDKL5_MOUSE]	1	32	36	1	28490	9144	39950	26590	34860	24890	23400	24910	21390	22770	25639	25548.1	8952.88	36853.4	29270.2	35708.8	26073	23996.7	24861.1	21450.9	23573.3
1	Q61584	Fragile X mental retardation syndrome-related protein 1 OS=Mus musculus GN=Fxr1 PE=1 SV=2 - [FXR1_MOUSE]	8	28	36	9	117017	108752	126322	227476	132718	139197	134166	128034	122067	110447	134620	104934	106479	116530	250405	135949	145813	137587	127782	122414	114344
1	Q91YE8	Synaptopodin-2 OS=Mus musculus GN=Synpo2 PE=1 SV=2 - [SYNP2_MOUSE]	11	27	36	12	625393	147508	428915	335038	362553	320684	273985	301429	142047	437943	337550	560814	144425	395669	368809	371380	335926	280971	300837	142451	453394
1	Q8R0Z2	Ecto-NOX disulfide-thiol exchanger 2 OS=Mus musculus GN=Enox2 PE=2 SV=1 - [ENOX2_MOUSE]	3	20	36	3	72230	67802	63000	55330	49121	62200	75660	61810	91070	39898	63812	64771.5	66384.8	58116.7	60907.2	50317	65156.4	77589.3	61688.5	91329.2	41305.6
1	Q8BWQ6	UPF0505 protein C16orf62 homolog OS=Mus musculus PE=1 SV=2 - [CP062_MOUSE]	7	31	36	7	226148	217838	260167	182403	182979	203242	187210	200012	217986	147875	202586	202796	213285	240001	200789	187434	212902	191984	199619	218606	153092
1	Q6PHS9	Voltage-dependent calcium channel subunit alpha-2/delta-2 OS=Mus musculus GN=Cacna2d2 PE=1 SV=1 - [CA2D2_MOUSE]	1	31	36	1	1172	1876	4079	3455	2451	3228	3754	2873	3760	2822	2947	1050.98	1836.79	3762.83	3803.26	2510.68	3381.43	3849.73	2867.35	3770.7	2921.56
1	P07310	Creatine kinase M-type OS=Mus musculus GN=Ckm PE=1 SV=1 - [KCRM_MOUSE]	13	17	36	21	645977	1893445	653050	2590834	2302706	1283810	1302288	1286820	686986	637739	1328365	579273	1.85387e+06	602431	2.85199e+06	2.35877e+06	1.34483e+06	1.3355e+06	1.28429e+06	688941	660239
1	Q9D4H1	Exocyst complex component 2 OS=Mus musculus GN=Exoc2 PE=1 SV=1 - [EXOC2_MOUSE]	4	29	36	4	53058	37051	55903	46129	53373	56154	72666	54236	64575	38777	53192	47579.2	36276.6	51569.8	50778.7	54672.5	58823	74519	54129.4	64758.8	40145.1
1	P05555	Integrin alpha-M OS=Mus musculus GN=Itgam PE=1 SV=2 - [ITAM_MOUSE]	5	24	36	5	31820	42226	47579	33793	36097	41907	36403	41336	47415	32927	39150	28534.2	41343.4	43891	37199.3	36975.9	43898.9	37331.3	41254.8	47549.9	34088.7
1	Q01279	Epidermal growth factor receptor OS=Mus musculus GN=Egfr PE=1 SV=1 - [EGFR_MOUSE]	9	30	36	12	68400	280893	159476	96019	103447	148400	142999	159424	252211	150097	156137	61337	275022	147115	105698	105966	155454	146645	159111	252929	155393
1	Q3U962	Collagen alpha-2(V) chain OS=Mus musculus GN=Col5a2 PE=1 SV=1 - [CO5A2_MOUSE]	1	32	36	1	1	1032	1	1	1	1	992	1	995	1	303	0.896739	1010.43	0.922488	1.1008	1.02435	1.04753	1017.3	0.998035	997.832	1.03528
1	Q3U487	E3 ubiquitin-protein ligase HECTD3 OS=Mus musculus GN=Hectd3 PE=1 SV=2 - [HECD3_MOUSE]	4	28	36	3	24686	11185	22360	16170	18309	18090	19035	16043	17098	12025	17500	22136.9	10951.2	20626.8	17799.9	18754.8	18949.8	19520.4	16011.5	17146.7	12449.3
1	P14206	40S ribosomal protein SA OS=Mus musculus GN=Rpsa PE=1 SV=4 - [RSSA_MOUSE]	12	22	36	21	1801973	1727467	2295747	1684291	1680375	1734754	1444478	1790013	1606827	1491195	1725712	1.6159e+06	1.69136e+06	2.1178e+06	1.85406e+06	1.72129e+06	1.81721e+06	1.48131e+06	1.7865e+06	1.6114e+06	1.54381e+06
1	P24547	Inosine-5'-monophosphate dehydrogenase 2 OS=Mus musculus GN=Impdh2 PE=1 SV=2 - [IMDH2_MOUSE]	8	24	36	9	562313	486460	595673	519780	497108	467829	434499	478369	482191	458922	498314	504248	476292	549501	572173	509212	490065	445579	477429	483563	475113
1	P97393	Rho GTPase-activating protein 5 OS=Mus musculus GN=Arhgap5 PE=1 SV=2 - [RHG05_MOUSE]	1	32	36	0	0	0	0	0	0	0	0	0	0	0	0	0	0	0	0	0	0	0	0	0	0
1	Q8CH02	SURP and G-patch domain-containing protein 1 OS=Mus musculus GN=Sugp1 PE=1 SV=1 - [SUGP1_MOUSE]	2	23	36	2	59505	45204	34460	59107	68011	64260	87051	66801	91741	48631	62477	53360.5	44259.2	31788.9	65064.9	69666.9	67314.3	89270.8	66669.7	92002.1	50346.7
1	Q9D8U8	Sorting nexin-5 OS=Mus musculus GN=Snx5 PE=1 SV=1 - [SNX5_MOUSE]	8	25	36	12	413669	347296	359568	279834	311736	335626	438282	321617	350938	208821	336739	370953	340037	331697	308041	319326	351578	449458	320985	351937	216188
1	Q8K2Q9	Shootin-1 OS=Mus musculus GN=Shtn1 PE=1 SV=1 - [SHOT1_MOUSE]	3	31	36	3	21602	13526	21415	13109	14997	20892	14769	16131	18934	15235	17061	19371.4	13243.3	19755.1	14430.4	15362.1	21885	15145.6	16099.3	18987.9	15772.5
1	Q5DID3	Uromodulin-like 1 OS=Mus musculus GN=Umodl1 PE=1 SV=1 - [UROL1_MOUSE]	1	27	36	1	2639	6528	3041	3402	3505	2456	3552	3144	2522	3875	3466	2366.49	6391.55	2805.28	3744.92	3590.34	2572.74	3642.57	3137.82	2529.18	4011.71
1	Q61102	ATP-binding cassette sub-family B member 7, mitochondrial OS=Mus musculus GN=Abcb7 PE=1 SV=3 - [ABCB7_MOUSE]	1	23	36	1	10940	11020	9860	13310	15830	14440	16350	14700	19010	5446	13091	9810.33	10789.7	9095.73	14651.6	16215.4	15126.3	16766.9	14671.1	19064.1	5638.14
1	Q7TSG2	RNA polymerase II subunit A C-terminal domain phosphatase OS=Mus musculus GN=Ctdp1 PE=1 SV=1 - [CTDP1_MOUSE]	1	29	36	1	1455	859	1332	1364	1078	1248	513	1	1326	1252	1043	1304.76	841.046	1228.75	1501.49	1104.25	1307.32	526.081	0.998035	1329.77	1296.17
1	Q80TE4	Signal-induced proliferation-associated 1-like protein 2 OS=Mus musculus GN=Sipa1l2 PE=1 SV=3 - [SI1L2_MOUSE]	1	32	36	1	99260	41060	43890	68100	138900	116200	191700	121900	196400	21780	103919	89010.3	40201.8	40488	74964.4	142282	121723	196588	121660	196959	22548.4
1	P47911	60S ribosomal protein L6 OS=Mus musculus GN=Rpl6 PE=1 SV=3 - [RL6_MOUSE]	11	22	36	18	3044353	3943765	3409681	2817553	2820573	3097100	2938283	3128737	2942980	2820096	3096312	2.72999e+06	3.86133e+06	3.14539e+06	3.10156e+06	2.88925e+06	3.24431e+06	3.01321e+06	3.12259e+06	2.95136e+06	2.91959e+06
1	Q6NWW5	Kinesin-like protein KIF24 OS=Mus musculus GN=Kif24 PE=1 SV=2 - [KIF24_MOUSE]	1	33	36	1	5700	8371	5264	4946	4961	14870	4186	5249	5559	15360	7447	5111.41	8196.03	4855.98	5444.55	5081.79	15576.8	4292.74	5238.69	5574.82	15901.9
1	Q3U5C7	Prickle-like protein 1 OS=Mus musculus GN=Prickle1 PE=1 SV=1 - [PRIC1_MOUSE]	1	20	36	1	1044	2713	1855	1	917	1282	995	1678	841	1619	1295	936.196	2656.29	1711.21	1.1008	939.327	1342.93	1020.37	1674.7	843.393	1676.12
1	Q9QYS9	Protein quaking OS=Mus musculus GN=Qki PE=1 SV=1 - [QKI_MOUSE]	6	14	36	8	238526	236329	218031	183560	197292	187597	219592	190252	214140	116904	200222	213896	231389	201131	202063	202096	196514	225192	189878	214749	121028
1	Q8BWZ3	N-alpha-acetyltransferase 25, NatB auxiliary subunit OS=Mus musculus GN=Naa25 PE=1 SV=1 - [NAA25_MOUSE]	4	31	36	4	89449	72186	144361	95569	83730	99032	103996	91150	89134	34927	90353	80212.4	70677.2	133171	105202	85768.7	103739	106648	90970.9	89387.7	36159.3
1	Q99JI6	Ras-related protein Rap-1b OS=Mus musculus GN=Rap1b PE=1 SV=2 - [RAP1B_MOUSE]	4	13	36	7	455019	420143	426823	367672	465495	387954	386376	391154	406798	289181	399661	408033	411361	393739	404733	476829	406394	396228	390385	407956	299384
1	Q60821	Zinc finger and BTB domain-containing protein 17 OS=Mus musculus GN=Zbtb17 PE=1 SV=2 - [ZBT17_MOUSE]	1	31	36	1	1722	1050	2536	3451	1679	2517	1953	2658	1661	8808	2804	1544.18	1028.05	2339.43	3798.85	1719.88	2636.63	2002.8	2652.78	1665.73	9118.75
1	P34152	Focal adhesion kinase 1 OS=Mus musculus GN=Ptk2 PE=1 SV=3 - [FAK1_MOUSE]	1	30	36	1	2158	1405	2713	2055	2539	2539	2459	2223	1515	1470	2108	1935.16	1375.63	2502.71	2262.14	2600.82	2659.68	2521.7	2218.63	1519.31	1521.86
1	Q6PDJ1	VWFA and cache domain-containing protein 1 OS=Mus musculus GN=Cachd1 PE=2 SV=1 - [CAHD1_MOUSE]	1	30	36	1	35360	68610	82250	31320	39330	53290	42630	54090	68530	78140	55355	31708.7	67175.9	75874.6	34477	40287.6	55822.9	43717	53983.7	68725	80896.9
1	O70228	Probable phospholipid-transporting ATPase IIA OS=Mus musculus GN=Atp9a PE=1 SV=3 - [ATP9A_MOUSE]	2	26	36	2	26880	23207	23870	25840	32030	28650	34990	24353	29670	21931	27142	24104.3	22721.9	22019.8	28444.6	32809.9	30011.8	35882.2	24305.1	29754.4	22704.7
[truncated: 4,038 more rows]

## Sheet: B_TMT_rollup_results
PD_TMT_post_processer_v2.py ran on: Wed Nov 02 10:46:43 2016	MINIMUM=1	QVALUE=0.05	MISSING=1.0	INTENSITY=150.0
						Total Intensity	4400180891	3642669800	4070618109	3897217890	3417568893	3845189805	3734256957	3852256455	3804363261	4399553572	3.90639e+09
[truncated: 5,654 more rows]

[truncated: 13 more sheets: C_TMT_rollup_results, Combined_ReadMe, Combined, EdgeR_LF_WTvGM, EdgeR_HF_WTvGM, EdgeR_HFC_WTvGM, EdgeR_WT_LFvHF, EdgeR_WT_LFvHFC, EdgeR_WT_HFvHFC, EdgeR_GM_LFvHF, EdgeR_GM_LFvHFC, EdgeR_GM_HFvHFC, Significant_proteins]
